# Supplementary material for: TUBG1 missense variants underlying cortical malformations disrupt neuronal locomotion and microtubule dynamics but not neurogenesis
Source: Nat Commun. 2019 May 13;10:2129. doi: 10.1038/s41467-019-10081-8 (PMC6513894; doi:10.1038/s41467-019-10081-8)
Supplement: Supplementary file 5 — Supplementary Data 1 [file 41467_2019_10081_MOESM5_ESM.xlsx]

## Sheet: ST1
	Supplementary Dataset 1 Description of the 166 neuroanatomical parameters
	Parameter	Description	Unit
	4_TB_area	Total brain area	cm2
	4_TC_area	Total cerebellar area	cm2
	4_LV_area	Lateral ventricle area	cm2
	4_cc_area	Corpus callosum area	cm2
	4_cc_cellcount	Cell count of the corpus callosum	digit
	4_cc_cellarea	Total cell area of the corpus callosum	cm2
	4_cc_celldens	Cell density of the corpus callosum	digit
	4_cc_avgcellarea	Average cell area of the corpus callosum	cm2
	4_cc_cellcirc	Cell circularity of the corpus callosum	digit
	4_cc_cellsol	Cell solidity of the corpus callosum	digit
	4_TCTX_area	Total cortical area	cm2
	4_TCTX_cellcount	Cell count of the cortex	digit
	4_TCTX_cellarea	Total cell area of the cortex	cm2
	4_TCTX_celldens	Cell density of the cortex	digit
	4_TCTX_avgcellarea	Average cell area of the cortex	cm2
	4_TCTX_cellcirc	Cell circularity of the cortex	digit
	4_TCTX_cellsol	Cell solidity of the cortex	digit
	4_TTh_area	Total thalamic area	cm2
	4_TTh_cellcount	Cell count of the thalamus	digit
	4_TTh_cellarea	Total cell area of the thalamus	cm2
	4_TTh_celldens	Cell density of the thalamus	digit
	4_TTh_avgcellarea	Average cell area of the thalamus	cm2
	4_TTh_cellcirc	Cell circularity of the thalamus	digit
	4_TTh_cellsol	Cell solidity of the thalamus	digit
	4_CPu_area	Caudate putamen area	cm2
	4_CPu_cellcount	Cell count of the caudate putamen	digit
	4_CPu_cellarea	Total cell area of the caudate putamen	cm2
	4_CPu_celldens	Cell density of the caudate putamen	digit
	4_CPu_avgcellarea	Average cell area of the caudate putamen	cm2
	4_CPu_cellcirc	Cell circularity of the caudate putamen	digit
	4_CPu_cellsol	Cell solidity of the caudate putamen	digit
	4_HP_area	Hippocampus area	cm2
	4_HP_cellcount	Cell count of the hippocampus	digit
	4_HP_cellarea	Total cell area of the hippocampus	cm2
	4_HP_celldens	Cell density of the hippocampus	digit
	4_HP_avgcellarea	Average cell area of the hippocampus	cm2
	4_HP_cellcirc	Cell circularity of the hippocampus	digit
	4_HP_cellsol	Cell solidity of the hippocampus	digit
	4_TILpy_area	Area of pyramidal cells of the hippocampus	cm2
	4_TILpy_cellcount	Cell count of the pyramidal cells of the hippocampus	digit
	4_TILpy_cellarea	Total cell area of the pyramidal cells of the hippocampus	cm2
	4_TILpy_celldens	Cell density of the pyramidal cells of the hippocampus	digit
	4_TILpy_avgcellarea	Average cell area of the pyramidal cells of the hippocampus	cm2
	4_TILpy_cellcirc	Cell circularity of the pyramidal cells of the hippocampus	digit
	4_TILpy_cellsol	Cell solidity of the pyramidal cells of the hippocampus	digit
	4_DG_area	Dentate gyrus area	cm2
	4_DG_cellcount	Cell count of the dentate gyrus	digit
	4_DG_cellarea	Total cell area of the dentate gyrus	cm2
	4_DG_celldens	Cell density of the dentate gyrus	digit
	4_DG_avgcellarea	Average cell area of the dentate gyrus	cm2
	4_DG_cellcirc	Cell circularity of the dentate gyrus	digit
	4_DG_cellsol	Cell solidity of the dentate gyrus	digit
	4_fi_area	Area of the fimbria of the hippocampus	cm2
	4_fi_cellcount	Cell count of the fimbria of the hippocampus	digit
	4_fi_cellarea	Total cell area of the fimbria of the hippocampus	cm2
	4_fi_celldens	Cell density of the fimbria of the hippocampus	digit
	4_fi_avgcellarea	Average cell area of the fimbria of the hippocampus	cm2
	4_fi_cellcirc	Cell circularity of the fimbria of the hippocampus	digit
	4_fi_cellsol	Cell solidity of the fimbria of the hippocampus	digit
	4_aca_area	Anterior commissure area	cm2
	4_aca_cellcount	Cell count of the anterior commissure	digit
	4_aca_cellarea	Total cell area of the anterior commissure	cm2
	4_aca_celldens	Cell density of the anterior commissure	digit
	4_aca_avgcellarea	Average cell area of the anterior commissure	cm2
	4_aca_cellcirc	Cell circularity of the anterior commissure	digit
	4_aca_cellsol	Cell solidity of the anterior commissure	digit
	4_sm_area	Stria medullaris area	cm2
	4_sm_cellcount	Cell count of the stria medullaris	digit
	4_sm_cellarea	Total cell area of the stria medullaris	cm2
	4_sm_celldens	Cell density of the stria medullaris	digit
	4_sm_avgcellarea	Average cell area of the stria medullaris	cm2
	4_sm_cellcirc	Cell circularity of the stria medullaris	digit
	4_sm_cellsol	Cell solidity of the stria medullaris	digit
	4_f_area	Fornix area	cm2
	4_f_cellcount	Cell count of the fornix	digit
	4_f_cellarea	Total cell area of the fornix	cm2
	4_f_celldens	Cell density of the fornix	digit
	4_f_avgcellarea	Average cell area of the fornix	cm2
	4_f_cellcirc	Cell circularity of the fornix	digit
	4_f_cellsol	Cell solidity of the fornix	digit
	4_och_area	Optic chiasm area	cm2
	4_och_cellcount	Cell count of the optic chiasm	digit
	4_och_cellarea	Total cell area of the optic chiasm	cm2
	4_och_celldens	Cell density of the optic chiasm	digit
	4_och_avgcellarea	Average cell area of the optic chiasm	cm2
	4_och_cellcirc	Cell circularity of the optic chiasm	digit
	4_och_cellsol	Cell solidity of the optic chiasm	digit
	4_VMHvl_area	Area of ventromedial nucleus of the hypothalamus	cm2
	4_VMHvl_cellcount	Cell count of the ventromedial nucleus of the hypothalamus	digit
	4_VMHvl_cellarea	Total cell area of the ventromedial nucleus of the hypothalamus	cm2
	4_VMHvl_celldens	Cell density of the ventromedial nucleus of the hypothalamus	digit
	4_VMHvl_avgcellarea	Average cell area of the ventromedial nucleus of the hypothalamus	cm2
	4_VMHvl_cellcirc	Cell circularity of the ventromedial nucleus of the hypothalamus	digit
	4_VMHvl_cellsol	Cell solidity of the ventromedial nucleus of the hypothalamus	digit
	4_Pn_area	Pontine nuclei area	cm2
	4_Pn_cellcount	Cell count of the pontine nuclei	digit
	4_Pn_cellarea	Total cell area of the pontine nuclei	cm2
	4_Pn_celldens	Cell density of the pontine nuclei	digit
	4_Pn_avgcellarea	Average cell area of the pontine nuclei	cm2
	4_Pn_cellcirc	Cell circularity of the pontine nuclei	digit
	4_Pn_cellsol	Cell solidity of the pontine nuclei	digit
	4_SN_area	Substantia nigra area	cm2
	4_SN_cellcount	Cell count of the substantia nigra	digit
	4_SN_cellarea	Total cell area of the substantia nigra	cm2
	4_SN_celldens	Cell density of the substantia nigra	digit
	4_SN_avgcellarea	Average cell area of the substantia nigra	cm2
	4_SN_cellcirc	Cell circularity of the substantia nigra	digit
	4_SN_cellsol	Cell solidity of the substantia nigra	digit
	4_fp_area	Area of fibre of pons	cm2
	4_fp_cellcount	Cell count of the fibre of pons	digit
	4_fp_cellarea	Total cell area of the fibre of pons	cm2
	4_fp_celldens	Cell density of the fibre of pons	digit
	4_fp_avgcellarea	Average cell area of the fibre of pons	cm2
	4_fp_cellcirc	Cell circularity of the fibre of pons	digit
	4_fp_cellsol	Cell solidity of the fibre of pons	digit
	4_Cg_area	Cingulate cortex area	cm2
	4_Cg_cellcount	Cell count of the cingulate cortex	digit
	4_Cg_cellarea	Total cell area of the cingulate cortex	cm2
	4_Cg_celldens	Cell density of the cingulate cortex	digit
	4_Cg_avgcellarea	Average cell area of the cingulate cortex	cm2
	4_Cg_cellcirc	Cell circularity of the cingulate cortex	digit
	4_Cg_cellsol	Cell solidity of the cingulate cortex	digit
	4_DS_area	Dorsal subiculum area	cm2
	4_DS_cellcount	Cell count of the dorsal subiculum	digit
	4_DS_cellarea	Total cell area of the dorsal subiculum	cm2
	4_DS_celldens	Cell density of the dorsal subiculum	digit
	4_DS_avgcellarea	Average cell area of the dorsal subiculum	cm2
	4_DS_cellcirc	Cell circularity of the dorsal subiculum	digit
	4_DS_cellsol	Cell solidity of the dorsal subiculum	digit
	4_InfC_area	Inferior colliculus area	cm2
	4_InfC_cellcount	Cell count of the inferior colliculus	digit
	4_InfC_cellarea	Total cell area of the inferior colliculus	cm2
	4_InfC_celldens	Cell density of the inferior colliculus	digit
	4_InfC_avgcellarea	Average cell area of the inferior colliculus	cm2
	4_InfC_cellcirc	Cell circularity of the inferior colliculus	digit
	4_InfC_cellsol	Cell solidity of the inferior colliculus	digit
	4_SupC_area	Superior colliculus area	cm2
	4_SupC_cellcount	Cell count of the superior colliculus	digit
	4_SupC_cellarea	Total cell area of the superior colliculus	cm2
	4_SupC_celldens	Cell density of the superior colliculus	digit
	4_SupC_avgcellarea	Average cell area of the superior colliculus	cm2
	4_SupC_cellcirc	Cell circularity of the superior colliculus	digit
	4_SupC_cellsol	Cell solidity of the superior colliculus	digit
	4_Med_area	Area of the medial cerebellar nucleus	cm2
	4_Med_cellcount	Cell count of the medial cerebellar nucleus	digit
	4_Med_cellarea	Total cell area of the medial cerebellar nucleus	cm2
	4_Med_celldens	Cell density of the medial cerebellar nucleus	digit
	4_Med_avgcellarea	Average cell area of the medial cerebellar nucleus	cm2
	4_Med_cellcirc	Cell circularity of the medial cerebellar nucleus	digit
	4_Med_cellsol	Cell solidity of the medial cerebellar nucleus	digit
	4_TILpy_length	Total internal length of pyramidal cell layer of the hippocampus	cm
	4_DG_length	Dentate gyrus length	cm
	4_cc_length	Total outer length of the corpus callosum	cm
	4_Mol_length	Length of the molecular layer of the hippocampus	cm
	4_Rad_length	Length of the radiatum layer of the hippocampus	cm
	4_Or_length	Length of the oriens layer of the hippocampus	cm
	4_cc_height	Corpus callosum thickness	cm
	4_M2_length	Length of the secondary motor cortex	cm
	4_M1_length	Length of the primary motor cortex	cm
	4_Cg_height	Height of the cingulate cortex	cm
	4_TB_width	Width of the total brain	cm
	4_TB_height_CS1	Height of the total brain at CS1 (coronal critical section 1)	cm
	4_TB_height_CS2	Height of the total brain at CS2 (coronal critical section 2)	cm
	4_Pons_height	Height of the pons	cm
	4_IGL_area	Area of the internal granular layer of the cerebellum	cm2
	4_Folia	Number of folia	digit
