# Supplementary material for: TUBG1 missense variants underlying cortical malformations disrupt neuronal locomotion and microtubule dynamics but not neurogenesis
Source: Nat Commun. 2019 May 13;10:2129. doi: 10.1038/s41467-019-10081-8 (PMC6513894; doi:10.1038/s41467-019-10081-8)
Supplement: Supplementary file 6 — Supplementary Data 2 [file 41467_2019_10081_MOESM6_ESM.xlsx]

## Sheet: STX
	Supplementary Dataset 2 Description of the 40 neuroanatomical parameters at P0
	Parameter	Description
	TB_area	Total brain area, forebrain
	TB_height_CS1	Total brain height, forebrain, corresponding to critical section 1
	TB_height_CS2	Total brain height, forebrain, corresponding to critical section 2
	TB_width	Total brain width, forebrain
	TMB_area	Total midbrain area
	TCTX_area	Total cortical area of the future secondary motor cortex
	TCTX_length_B	Total cortical length (Bottom)
	TCTX_length_T	Total cortical length (Top)
	Cxne_area	Neuroepithelial cortex area
	Cxne_height	Neuroepithelial cortex height
	SubVCx_area	Subventricular cortex area
	SubVCx_height	Subventricular cortex height
	ICx_area	Intermediate cortex area
	ICx_height	Intermediate cortex height
	CxP_low_area	Cortical plate lower area
	CxP_low_height	Cortical plate lower height
	CxP_high_area	Cortical plate higher area
	CxP_high_height	Cortical plate higher height
	M1_ length	Primary motor cortex length
	HP_area	Hippocampus area
	TILpy_area	Total internal layer of pyramidal cells area
	TILpy_length	Total internal layer of pyramidal cells length
	CG_area	Cingulate cortex height
	CG_height	Cingulate cortex area
	M2_ length	Secondary motor cortex length
	CPu_area	Caudate-Putamen area
	Th1_area	Thalamus area 1
	Th2_area	Thalamus area 2
	aca_area	Anterior commissure area
	f_area	Fornix area
	fi_area	Fimbria area
	sm_area	Stria medullaris area
	Och_area	Optic chiasm area
	InfC_area	Inferior colliculus area
	SupC_area	Superior colliculus area
	mRt_area	Mesencephalic reticular formation area
	Pn_area	Pontine nucleus area
	Pons height	Pons height
	TC_area	Total cerebellum area
	LV_area	Lateral ventricle area
