# Supplementary material for: TUBG1 missense variants underlying cortical malformations disrupt neuronal locomotion and microtubule dynamics but not neurogenesis
Source: Nat Commun. 2019 May 13;10:2129. doi: 10.1038/s41467-019-10081-8 (PMC6513894; doi:10.1038/s41467-019-10081-8)
Supplement: Supplementary file 7 — Supplementary Data 3 [file 41467_2019_10081_MOESM7_ESM.xlsx]

## Sheet: Sheet1
Supplemental Table 4: Statistics
panel	Figure 1 - Pathogenic variants in TUBG1 alter neuronal positioning
1-c	Anova table. 2-way ordinary ANOVA
	n≥3	SS	DF	MS	F (DFn. DFd)	P value
	Interaction	34050	10	3405	F (10. 45) = 92.77	P < 0.0001
	Gentotype	0	5	0	F (5. 45) = 0.0	P > 0.9999
	Zone (layer)	25476	2	12738	F (2. 45) = 347.1	P < 0.0001
	Residual	1652	45	36.7
	Tukey's multiple comparisons test	Mean Diff.	95% CI of diff.	Significant?	Summary	Adjusted P Value
	VZ-SVZ
	CONTROL vs. Tubg1-WT	2.672	-11.10 to 16.44	No	ns	0.992
	CONTROL vs. Tyr92Cys	-1.07	-15.79 to 13.65	No	ns	> 0.9999
	CONTROL vs. Ser259Leu	-1.545	-16.27 to 13.18	No	ns	0.9996
	CONTROL vs. Thr331Pro	5.476	-8.294 to 19.25	No	ns	0.8423
	CONTROL vs. Leu387Pro	1.227	-12.54 to 15.00	No	ns	0.9998
	Tubg1-WT vs. Tyr92Cys	-3.742	-17.51 to 10.03	No	ns	0.9644
	Tubg1-WT vs. Ser259Leu	-4.218	-17.99 to 9.552	No	ns	0.9415
	Tubg1-WT vs. Thr331Pro	2.804	-9.945 to 15.55	No	ns	0.9859
	Tubg1-WT vs. Leu387Pro	-1.446	-14.19 to 11.30	No	ns	0.9994
	Tyr92Cys vs. Ser259Leu	-0.4754	-15.20 to 14.25	No	ns	> 0.9999
	Tyr92Cys vs. Thr331Pro	6.546	-7.224 to 20.32	No	ns	0.718
	Tyr92Cys vs. Leu387Pro	2.297	-11.47 to 16.07	No	ns	0.9961
	Ser259Leu vs. Thr331Pro	7.022	-6.748 to 20.79	No	ns	0.6551
	Ser259Leu vs. Leu387Pro	2.772	-11.00 to 16.54	No	ns	0.9906
	Thr331Pro vs. Leu387Pro	-4.25	-17.00 to 8.499	No	ns	0.9181
	IZ
	CONTROL vs. Tubg1-WT	0.5998	-13.17 to 14.37	No	ns	> 0.9999
	CONTROL vs. Tyr92Cys	-48.7	-63.42 to -33.98	Yes	****	< 0.0001
	CONTROL vs. Ser259Leu	-58.54	-73.26 to -43.81	Yes	****	< 0.0001
	CONTROL vs. Thr331Pro	-67.27	-81.04 to -53.49	Yes	****	< 0.0001
	CONTROL vs. Leu387Pro	-59.06	-72.83 to -45.29	Yes	****	< 0.0001
	Tubg1-WT vs. Tyr92Cys	-49.3	-63.07 to -35.53	Yes	****	< 0.0001
	Tubg1-WT vs. Ser259Leu	-59.14	-72.91 to -45.36	Yes	****	< 0.0001
	Tubg1-WT vs. Thr331Pro	-67.87	-80.61 to -55.12	Yes	****	< 0.0001
	Tubg1-WT vs. Leu387Pro	-59.66	-72.41 to -46.91	Yes	****	< 0.0001
	Tyr92Cys vs. Ser259Leu	-9.837	-24.56 to 4.884	No	ns	0.3646
	Tyr92Cys vs. Thr331Pro	-18.57	-32.34 to -4.797	Yes	**	0.0029
	Tyr92Cys vs. Leu387Pro	-10.36	-24.13 to 3.407	No	ns	0.2405
	Ser259Leu vs. Thr331Pro	-8.73	-22.50 to 5.040	No	ns	0.4233
	Ser259Leu vs. Leu387Pro	-0.5257	-14.30 to 13.24	No	ns	> 0.9999
	Thr331Pro vs. Leu387Pro	8.204	-4.545 to 20.95	No	ns	0.4066
	CP
	CONTROL vs. Tubg1-WT	-3.272	-17.04 to 10.50	No	ns	0.9801
	CONTROL vs. Tyr92Cys	49.77	35.05 to 64.49	Yes	****	< 0.0001
	CONTROL vs. Ser259Leu	60.08	45.36 to 74.80	Yes	****	< 0.0001
	CONTROL vs. Thr331Pro	61.79	48.02 to 75.56	Yes	****	< 0.0001
	CONTROL vs. Leu387Pro	57.83	44.06 to 71.60	Yes	****	< 0.0001
	Tubg1-WT vs. Tyr92Cys	53.04	39.27 to 66.81	Yes	****	< 0.0001
	Tubg1-WT vs. Ser259Leu	63.35	49.58 to 77.12	Yes	****	< 0.0001
	Tubg1-WT vs. Thr331Pro	65.06	52.31 to 77.81	Yes	****	< 0.0001
	Tubg1-WT vs. Leu387Pro	61.11	48.36 to 73.86	Yes	****	< 0.0001
	Tyr92Cys vs. Ser259Leu	10.31	-4.408 to 25.03	No	ns	0.3134
	Tyr92Cys vs. Thr331Pro	12.02	-1.749 to 25.79	No	ns	0.1188
	Tyr92Cys vs. Leu387Pro	8.066	-5.704 to 21.84	No	ns	0.5115
	Ser259Leu vs. Thr331Pro	1.708	-12.06 to 15.48	No	ns	0.999
	Ser259Leu vs. Leu387Pro	-2.247	-16.02 to 11.52	No	ns	0.9965
	Thr331Pro vs. Leu387Pro	-3.955	-16.70 to 8.794	No	ns	0.9385
	Figure 2 - Neuron-specific expression of TUBG1 pathogenic variants affects neuronal positioning
2-b	Anova table. 2-way ordinary ANOVA
	n≥4	SS	DF	MS	F (DFn. DFd)	P value
	Interaction	17361	10	1736	F (10. 90) = 40.03	P < 0.0001
	Gentotype	0.07505	5	0.01501	F (5. 90) = 0.0003461	P > 0.9999
	Zone (layer)	822.4	2	411.2	F (2. 90) = 9.482	P = 0.0002
	Residual	3903	90	43.37
	Tukey's multiple comparisons test	Mean Diff.	95% CI of diff.	Significant?	Summary	Adjusted P Value
	IZ
	Control-Empty vector vs. DCX-TUBG1-WT	1.387	-10.22 to 13.00	No	ns	0.9993
	Control-Empty vector vs. DCX-TUBG1-Tyr92Cys	-30.16	-41.77 to -18.55	Yes	****	< 0.0001
	Control-Empty vector vs. DCX-TUBG1-Ser259Leu	-29.28	-40.51 to -18.05	Yes	****	< 0.0001
	Control-Empty vector vs. DCX-TUBG1-Thr331Pro	-12.04	-23.27 to -0.8115	Yes	*	0.0282
	Control-Empty vector vs. DCX-TUBG1-Leu387Pro	-34.34	-46.46 to -22.21	Yes	****	< 0.0001
	DCX-TUBG1-WT vs. DCX-TUBG1-Tyr92Cys	-31.55	-42.62 to -20.48	Yes	****	< 0.0001
	DCX-TUBG1-WT vs. DCX-TUBG1-Ser259Leu	-30.67	-41.34 to -20.00	Yes	****	< 0.0001
	DCX-TUBG1-WT vs. DCX-TUBG1-Thr331Pro	-13.43	-24.10 to -2.759	Yes	**	0.0054
	DCX-TUBG1-WT vs. DCX-TUBG1-Leu387Pro	-35.72	-47.33 to -24.11	Yes	****	< 0.0001
	DCX-TUBG1-Tyr92Cys vs. DCX-TUBG1-Ser259Leu	0.8814	-9.787 to 11.55	No	ns	0.9999
	DCX-TUBG1-Tyr92Cys vs. DCX-TUBG1-Thr331Pro	18.12	7.452 to 28.79	Yes	****	< 0.0001
	DCX-TUBG1-Tyr92Cys vs. DCX-TUBG1-Leu387Pro	-4.175	-15.79 to 7.437	No	ns	0.9005
	DCX-TUBG1-Ser259Leu vs. DCX-TUBG1-Thr331Pro	17.24	6.989 to 27.49	Yes	****	< 0.0001
	DCX-TUBG1-Ser259Leu vs. DCX-TUBG1-Leu387Pro	-5.056	-16.28 to 6.172	No	ns	0.7781
	DCX-TUBG1-Thr331Pro vs. DCX-TUBG1-Leu387Pro	-22.3	-33.52 to -11.07	Yes	****	< 0.0001
	down CP
	Control-Empty vector vs. DCX-TUBG1-WT	-1.521	-13.13 to 10.09	No	ns	0.9989
	Control-Empty vector vs. DCX-TUBG1-Tyr92Cys	-4.922	-16.53 to 6.689	No	ns	0.8188
	Control-Empty vector vs. DCX-TUBG1-Ser259Leu	-6	-17.23 to 5.228	No	ns	0.6292
	Control-Empty vector vs. DCX-TUBG1-Thr331Pro	-16.23	-27.46 to -5.003	Yes	***	0.0008
	Control-Empty vector vs. DCX-TUBG1-Leu387Pro	-3.498	-15.63 to 8.630	No	ns	0.9592
	DCX-TUBG1-WT vs. DCX-TUBG1-Tyr92Cys	-3.401	-14.47 to 7.670	No	ns	0.9469
	DCX-TUBG1-WT vs. DCX-TUBG1-Ser259Leu	-4.479	-15.15 to 6.189	No	ns	0.8247
	DCX-TUBG1-WT vs. DCX-TUBG1-Thr331Pro	-14.71	-25.38 to -4.042	Yes	**	0.0017
	DCX-TUBG1-WT vs. DCX-TUBG1-Leu387Pro	-1.977	-13.59 to 9.635	No	ns	0.9962
	DCX-TUBG1-Tyr92Cys vs. DCX-TUBG1-Ser259Leu	-1.078	-11.75 to 9.591	No	ns	0.9997
	DCX-TUBG1-Tyr92Cys vs. DCX-TUBG1-Thr331Pro	-11.31	-21.98 to -0.6408	Yes	*	0.0312
	DCX-TUBG1-Tyr92Cys vs. DCX-TUBG1-Leu387Pro	1.424	-10.19 to 13.04	No	ns	0.9992
	DCX-TUBG1-Ser259Leu vs. DCX-TUBG1-Thr331Pro	-10.23	-20.48 to 0.01868	No	ns	0.0507
	DCX-TUBG1-Ser259Leu vs. DCX-TUBG1-Leu387Pro	2.502	-8.726 to 13.73	No	ns	0.9868
	DCX-TUBG1-Thr331Pro vs. DCX-TUBG1-Leu387Pro	12.73	1.505 to 23.96	Yes	*	0.0168
	up CP
	Control-Empty vector vs. DCX-TUBG1-WT	-0.07852	-11.69 to 11.53	No	ns	> 0.9999
	Control-Empty vector vs. DCX-TUBG1-Tyr92Cys	35.08	23.47 to 46.69	Yes	****	< 0.0001
	Control-Empty vector vs. DCX-TUBG1-Ser259Leu	35.28	24.05 to 46.51	Yes	****	< 0.0001
	Control-Empty vector vs. DCX-TUBG1-Thr331Pro	28.27	17.04 to 39.50	Yes	****	< 0.0001
	Control-Empty vector vs. DCX-TUBG1-Leu387Pro	37.83	25.71 to 49.96	Yes	****	< 0.0001
	DCX-TUBG1-WT vs. DCX-TUBG1-Tyr92Cys	35.16	24.09 to 46.23	Yes	****	< 0.0001
	DCX-TUBG1-WT vs. DCX-TUBG1-Ser259Leu	35.36	24.69 to 46.03	Yes	****	< 0.0001
	DCX-TUBG1-WT vs. DCX-TUBG1-Thr331Pro	28.35	17.68 to 39.02	Yes	****	< 0.0001
	DCX-TUBG1-WT vs. DCX-TUBG1-Leu387Pro	37.91	26.30 to 49.52	Yes	****	< 0.0001
	DCX-TUBG1-Tyr92Cys vs. DCX-TUBG1-Ser259Leu	0.1966	-10.47 to 10.87	No	ns	> 0.9999
	DCX-TUBG1-Tyr92Cys vs. DCX-TUBG1-Thr331Pro	-6.811	-17.48 to 3.858	No	ns	0.4339
	DCX-TUBG1-Tyr92Cys vs. DCX-TUBG1-Leu387Pro	2.751	-8.861 to 14.36	No	ns	0.9827
	DCX-TUBG1-Ser259Leu vs. DCX-TUBG1-Thr331Pro	-7.008	-17.26 to 3.243	No	ns	0.3557
	DCX-TUBG1-Ser259Leu vs. DCX-TUBG1-Leu387Pro	2.554	-8.674 to 13.78	No	ns	0.9855
	DCX-TUBG1-Thr331Pro vs. DCX-TUBG1-Leu387Pro	9.562	-1.667 to 20.79	No	ns	0.1412
2-c	Anova table. 2-way ordinary ANOVA
	n≥3	SS	DF	MS	F (DFn. DFd)	P value
	Interaction	11265	20	563.3	F (20. 105) = 25.45	P < 0.0001
	Gentotype	1.39	5	0.278	F (5. 105) = 0.01256	P > 0.9999
	Bin	2897	4	724.2	F (4. 105) = 32.73	P < 0.0001
	Residual	2324	105	22.13
	Tukey's multiple comparisons test	Mean Diff.	95% CI of diff.	Significant?	Summary	Adjusted P Value
	Bin 1
	Control - Empty vector vs. WT	-2.373	-12.35 to 7.600	No	ns	0.9826
	Control - Empty vector vs. DCX-Tubg1-Tyr92Cys	-20.78	-30.43 to -11.12	Yes	****	< 0.0001
	Control - Empty vector vs. DCX-Tubg1-Ser259Thr	-9.269	-20.42 to 1.881	No	ns	0.1612
	Control - Empty vector vs. DCX-Tubg1-Thr331Pro	-9.205	-18.63 to 0.2189	No	ns	0.0596
	Control - Empty vector vs. DCX-TUBG1-Leu387Pro	-11.26	-22.41 to -0.1132	Yes	*	0.0462
	WT vs. DCX-Tubg1-Tyr92Cys	-18.4	-26.67 to -10.13	Yes	****	< 0.0001
	WT vs. DCX-Tubg1-Ser259Thr	-6.896	-16.87 to 3.077	No	ns	0.3452
	WT vs. DCX-Tubg1-Thr331Pro	-6.832	-14.83 to 1.164	No	ns	0.1395
	WT vs. DCX-TUBG1-Leu387Pro	-8.89	-18.86 to 1.083	No	ns	0.1094
	DCX-Tubg1-Tyr92Cys vs. DCX-Tubg1-Ser259Thr	11.51	1.850 to 21.16	Yes	**	0.0099
	DCX-Tubg1-Tyr92Cys vs. DCX-Tubg1-Thr331Pro	11.57	3.973 to 19.17	Yes	***	0.0003
	DCX-Tubg1-Tyr92Cys vs. DCX-TUBG1-Leu387Pro	9.512	-0.1447 to 19.17	No	ns	0.056
	DCX-Tubg1-Ser259Thr vs. DCX-Tubg1-Thr331Pro	0.06422	-9.359 to 9.488	No	ns	> 0.9999
	DCX-Tubg1-Ser259Thr vs. DCX-TUBG1-Leu387Pro	-1.994	-13.14 to 9.156	No	ns	0.9953
	DCX-Tubg1-Thr331Pro vs. DCX-TUBG1-Leu387Pro	-2.059	-11.48 to 7.365	No	ns	0.9882
	Bin 2
	Control - Empty vector vs. WT	-1.533	-11.51 to 8.440	No	ns	0.9977
	Control - Empty vector vs. DCX-Tubg1-Tyr92Cys	-14.29	-23.95 to -4.638	Yes	***	0.0005
	Control - Empty vector vs. DCX-Tubg1-Ser259Thr	-15.44	-26.59 to -4.291	Yes	**	0.0015
	Control - Empty vector vs. DCX-Tubg1-Thr331Pro	-9.395	-18.82 to 0.02915	No	ns	0.0512
	Control - Empty vector vs. DCX-TUBG1-Leu387Pro	-15.84	-26.99 to -4.687	Yes	**	0.001
	WT vs. DCX-Tubg1-Tyr92Cys	-12.76	-21.03 to -4.493	Yes	***	0.0003
	WT vs. DCX-Tubg1-Ser259Thr	-13.91	-23.88 to -3.935	Yes	**	0.0014
	WT vs. DCX-Tubg1-Thr331Pro	-7.862	-15.86 to 0.1347	No	ns	0.0568
	WT vs. DCX-TUBG1-Leu387Pro	-14.3	-24.28 to -4.331	Yes	***	0.0009
	DCX-Tubg1-Tyr92Cys vs. DCX-Tubg1-Ser259Thr	-1.146	-10.80 to 8.510	No	ns	0.9993
	DCX-Tubg1-Tyr92Cys vs. DCX-Tubg1-Thr331Pro	4.9	-2.697 to 12.50	No	ns	0.4249
	DCX-Tubg1-Tyr92Cys vs. DCX-TUBG1-Leu387Pro	-1.542	-11.20 to 8.114	No	ns	0.9973
	DCX-Tubg1-Ser259Thr vs. DCX-Tubg1-Thr331Pro	6.047	-3.377 to 15.47	No	ns	0.4308
	DCX-Tubg1-Ser259Thr vs. DCX-TUBG1-Leu387Pro	-0.3957	-11.55 to 10.75	No	ns	> 0.9999
	DCX-Tubg1-Thr331Pro vs. DCX-TUBG1-Leu387Pro	-6.442	-15.87 to 2.981	No	ns	0.3581
	Bin 3
	Control - Empty vector vs. WT	-0.7763	-10.75 to 9.197	No	ns	> 0.9999
	Control - Empty vector vs. DCX-Tubg1-Tyr92Cys	-16.11	-25.77 to -6.454	Yes	****	< 0.0001
	Control - Empty vector vs. DCX-Tubg1-Ser259Thr	-21.74	-32.89 to -10.59	Yes	****	< 0.0001
	Control - Empty vector vs. DCX-Tubg1-Thr331Pro	-20.36	-29.78 to -10.94	Yes	****	< 0.0001
	Control - Empty vector vs. DCX-TUBG1-Leu387Pro	-20.65	-31.80 to -9.502	Yes	****	< 0.0001
	WT vs. DCX-Tubg1-Tyr92Cys	-15.33	-23.60 to -7.065	Yes	****	< 0.0001
	WT vs. DCX-Tubg1-Ser259Thr	-20.97	-30.94 to -10.99	Yes	****	< 0.0001
	WT vs. DCX-Tubg1-Thr331Pro	-19.58	-27.58 to -11.59	Yes	****	< 0.0001
	WT vs. DCX-TUBG1-Leu387Pro	-19.88	-29.85 to -9.903	Yes	****	< 0.0001
	DCX-Tubg1-Tyr92Cys vs. DCX-Tubg1-Ser259Thr	-5.631	-15.29 to 4.025	No	ns	0.5395
	DCX-Tubg1-Tyr92Cys vs. DCX-Tubg1-Thr331Pro	-4.249	-11.85 to 3.348	No	ns	0.5849
	DCX-Tubg1-Tyr92Cys vs. DCX-TUBG1-Leu387Pro	-4.541	-14.20 to 5.115	No	ns	0.7475
	DCX-Tubg1-Ser259Thr vs. DCX-Tubg1-Thr331Pro	1.382	-8.042 to 10.81	No	ns	0.9982
	DCX-Tubg1-Ser259Thr vs. DCX-TUBG1-Leu387Pro	1.09	-10.06 to 12.24	No	ns	0.9997
	DCX-Tubg1-Thr331Pro vs. DCX-TUBG1-Leu387Pro	-0.2917	-9.715 to 9.132	No	ns	> 0.9999
	Bin 4
	Control - Empty vector vs. WT	7.014	-2.959 to 16.99	No	ns	0.3262
	Control - Empty vector vs. DCX-Tubg1-Tyr92Cys	16.69	7.030 to 26.34	Yes	****	< 0.0001
	Control - Empty vector vs. DCX-Tubg1-Ser259Thr	13.86	2.706 to 25.01	Yes	**	0.0062
	Control - Empty vector vs. DCX-Tubg1-Thr331Pro	10.43	1.008 to 19.85	Yes	*	0.021
	Control - Empty vector vs. DCX-TUBG1-Leu387Pro	15.12	3.968 to 26.27	Yes	**	0.002
	WT vs. DCX-Tubg1-Tyr92Cys	9.672	1.403 to 17.94	Yes	*	0.0121
	WT vs. DCX-Tubg1-Ser259Thr	6.842	-3.131 to 16.82	No	ns	0.3541
	WT vs. DCX-Tubg1-Thr331Pro	3.417	-4.579 to 11.41	No	ns	0.8159
	WT vs. DCX-TUBG1-Leu387Pro	8.104	-1.870 to 18.08	No	ns	0.1806
	DCX-Tubg1-Tyr92Cys vs. DCX-Tubg1-Ser259Thr	-2.83	-12.49 to 6.827	No	ns	0.957
	DCX-Tubg1-Tyr92Cys vs. DCX-Tubg1-Thr331Pro	-6.255	-13.85 to 1.343	No	ns	0.1692
	DCX-Tubg1-Tyr92Cys vs. DCX-TUBG1-Leu387Pro	-1.569	-11.22 to 8.088	No	ns	0.997
	DCX-Tubg1-Ser259Thr vs. DCX-Tubg1-Thr331Pro	-3.425	-12.85 to 5.998	No	ns	0.8977
	DCX-Tubg1-Ser259Thr vs. DCX-TUBG1-Leu387Pro	1.261	-9.889 to 12.41	No	ns	0.9995
	DCX-Tubg1-Thr331Pro vs. DCX-TUBG1-Leu387Pro	4.687	-4.737 to 14.11	No	ns	0.7003
	Bin 5
	Control - Empty vector vs. WT	-2.332	-12.31 to 7.641	No	ns	0.9839
	Control - Empty vector vs. DCX-Tubg1-Tyr92Cys	34.49	24.84 to 44.15	Yes	****	< 0.0001
	Control - Empty vector vs. DCX-Tubg1-Ser259Thr	32.6	21.45 to 43.75	Yes	****	< 0.0001
	Control - Empty vector vs. DCX-Tubg1-Thr331Pro	27.37	17.95 to 36.79	Yes	****	< 0.0001
	Control - Empty vector vs. DCX-TUBG1-Leu387Pro	32.63	21.48 to 43.78	Yes	****	< 0.0001
	WT vs. DCX-Tubg1-Tyr92Cys	36.83	28.56 to 45.10	Yes	****	< 0.0001
	WT vs. DCX-Tubg1-Ser259Thr	34.93	24.95 to 44.90	Yes	****	< 0.0001
	WT vs. DCX-Tubg1-Thr331Pro	29.7	21.71 to 37.70	Yes	****	< 0.0001
	WT vs. DCX-TUBG1-Leu387Pro	34.97	24.99 to 44.94	Yes	****	< 0.0001
	DCX-Tubg1-Tyr92Cys vs. DCX-Tubg1-Ser259Thr	-1.899	-11.56 to 7.758	No	ns	0.9927
	DCX-Tubg1-Tyr92Cys vs. DCX-Tubg1-Thr331Pro	-7.124	-14.72 to 0.4738	No	ns	0.0794
	DCX-Tubg1-Tyr92Cys vs. DCX-TUBG1-Leu387Pro	-1.86	-11.52 to 7.796	No	ns	0.9934
	DCX-Tubg1-Ser259Thr vs. DCX-Tubg1-Thr331Pro	-5.225	-14.65 to 4.199	No	ns	0.5941
	DCX-Tubg1-Ser259Thr vs. DCX-TUBG1-Leu387Pro	0.03877	-11.11 to 11.19	No	ns	> 0.9999
	DCX-Tubg1-Thr331Pro vs. DCX-TUBG1-Leu387Pro	5.264	-4.160 to 14.69	No	ns	0.5863
	Figure 3 - Real-time recordings of migrating cortical neurons
3-b	ANOVA table. one-way ANOVA
	n≥4	SS	DF	MS	F (DFn. DFd)	P value
	Treatment (between columns)	10038	3	3346	F (3. 13) = 84.03	P < 0.0001
	Residual (within columns)	517.7	13	39.82
	Total	10555	16
	Tukey's multiple comparisons test	Mean Diff.	95% CI of diff.	Significant?	Summary	Adjusted P Value
	Control-Empty Vector vs. TUBG1 - WT	14.46	2.031 to 26.88	Yes	*	0.021
	Control-Empty Vector vs. TUBG1 - Tyr92Cys	58.11	45.01 to 71.21	Yes	****	< 0.0001
	Control-Empty Vector vs. TUBG1 - Thr331Pro	52.76	39.66 to 65.85	Yes	****	< 0.0001
	TUBG1 - WT vs. TUBG1 - Tyr92Cys	43.65	31.23 to 56.08	Yes	****	< 0.0001
	TUBG1 - WT vs. TUBG1 - Thr331Pro	38.3	25.88 to 50.72	Yes	****	< 0.0001
	TUBG1 - Tyr92Cys vs. TUBG1 - Thr331Pro	-5.353	-18.45 to 7.743	No	ns	0.6376
3- c	ANOVA table. one-way ANOVA
	n≥8	SS	DF	MS	F (DFn. DFd)	P value
	Treatment (between columns)	37.84	3	12.61	F (3. 38) = 4.254	P = 0.0110
	Residual (within columns)	112.7	38	2.965
	Total	150.5	41
	Tukey's multiple comparisons test	Mean Diff.	95% CI of diff.	Significant?	Summary	Adjusted P Value
	Control-Empty Vector vs. TUBG1 - WT	1.116	-0.9339 to 3.166	No	ns	0.4694
	Control-Empty Vector vs. TUBG1 - Tyr92Cys	2.206	0.3421 to 4.070	Yes	*	0.0149
	Control-Empty Vector vs. TUBG1 - Thr331Pro	2.052	0.07542 to 4.028	Yes	*	0.0393
	TUBG1 - WT vs. TUBG1 - Tyr92Cys	1.09	-1.060 to 3.239	No	ns	0.5304
	TUBG1 - WT vs. TUBG1 - Thr331Pro	0.9355	-1.312 to 3.183	No	ns	0.6808
	TUBG1 - Tyr92Cys vs. TUBG1 - Thr331Pro	-0.1541	-2.233 to 1.925	No	ns	0.9972
3- d	ANOVA table. one-way ANOVA
	n≥8	SS	DF	MS	F (DFn. DFd)	P value
	Treatment (between columns)	3.833	3	1.278	F (3. 38) = 3.323	P = 0.0298
	Residual (within columns)	14.61	38	0.3845
	Total	18.44	41
	Tukey's multiple comparisons test	Mean Diff.	95% CI of diff.	Significant?	Summary	Adjusted P Value
	Control-Empty Vector vs. TUBG1 - WT	0.06826	-0.6700 to 0.8065	No	ns	0.9945
	Control-Empty Vector vs. TUBG1 - Tyr92Cys	-0.6891	-1.360 to -0.01794	Yes	*	0.0423
	Control-Empty Vector vs. TUBG1 - Thr331Pro	-0.3136	-1.025 to 0.3981	No	ns	0.6407
	TUBG1 - WT vs. TUBG1 - Tyr92Cys	-0.7573	-1.531 to 0.01665	No	ns	0.0571
	TUBG1 - WT vs. TUBG1 - Thr331Pro	-0.3818	-1.191 to 0.4276	No	ns	0.5889
	TUBG1 - Tyr92Cys vs. TUBG1 - Thr331Pro	0.3755	-0.3732 to 1.124	No	ns	0.5393
3- e	ANOVA table. one-way ANOVA
	n≥8	SS	DF	MS	F (DFn. DFd)	P value
	Treatment (between columns)	14178	3	4726	F (3. 38) = 3.834	P = 0.0171
	Residual (within columns)	46844	38	1233
	Total	61022	41
	Dunnett's multiple comparisons test	Mean Diff.	95% CI of diff.	Significant?	Summary	Adjusted P Value
	Control-Empty Vector vs. TUBG1 - WT	0.4828	-41.32 to 42.29	No	ns	> 0.9999
	Control-Empty Vector vs. TUBG1 - Tyr92Cys	-43.58	-81.58 to -5.575	Yes	*	0.0192
	Control-Empty Vector vs. TUBG1 - Thr331Pro	-10.01	-50.31 to 30.29	No	ns	0.9087
	TUBG1 - WT vs. TUBG1 - Tyr92Cys	-44.06	-87.89 to -0.2339	Yes	*	0.0484
	TUBG1 - WT vs. TUBG1 - Thr331Pro	-10.49	-56.33 to 35.34	No	ns	0.9266
	TUBG1 - Tyr92Cys vs. TUBG1 - Thr331Pro	33.57	-8.827 to 75.96	No	ns	0.1629
3- f	Anova table. 2-way ordinary ANOVA
	n≥4	SS	DF	MS	F (DFn. DFd)	P value
	Interaction	391.6	3	130.5	F (3, 52) = 0,8359	P = 0,4803
	Gentotype	6.912e-11	3	2.304e-11	F (3, 52) = 1,476e-013	P > 0,9999
	Morphology	40779	1	40779	F (1, 52) = 261,2	P < 0,0001
	Residual	8119	52	156.1
	Tukey's multiple comparisons test	Mean Diff.	95% CI of diff.	Significant?	Summary	Adjusted P Value
	Persisting bipolar
	Vide vs. WT	1.112	-15,60 to 17,83	No	ns	0.998
	Vide vs. Tyr92Cys	2.943	-12,30 to 18,18	No	ns	0.9557
	Vide vs. Thr331Pro	-5.229	-25,16 to 14,70	No	ns	0.898
	WT vs. Tyr92Cys	1.831	-14,51 to 18,17	No	ns	0.9908
	WT vs. Thr331Pro	-6.341	-27,13 to 14,45	No	ns	0.8496
	Tyr92Cys vs. Thr331Pro	-8.172	-27,79 to 11,45	No	ns	0.6878
	Transiting to MP
	Vide vs. WT	-1.112	-17,83 to 15,60	No	ns	0.998
	Vide vs. Tyr92Cys	-2.943	-18,18 to 12,30	No	ns	0.9557
	Vide vs. Thr331Pro	5.229	-14,70 to 25,16	No	ns	0.898
	WT vs. Tyr92Cys	-1.831	-18,17 to 14,51	No	ns	0.9908
	WT vs. Thr331Pro	6.341	-14,45 to 27,13	No	ns	0.8496
	Tyr92Cys vs. Thr331Pro	8.172	-11,45 to 27,79	No	ns	0.6878
3- g	Anova table. 2-way ordinary ANOVA
	n≥5	SS	DF	MS	F (DFn. DFd)	P value
	Interaction	1759	3	586.4	F (3, 54) = 2,917	P = 0,0423
	Gentotype	0	3	0	F (3, 54) = 0,0	P > 0,9999
	Morphology	3351	1	3351	F (1, 54) = 16,67	P = 0,0001
	Residual	10854	54	201
	Tukey's multiple comparisons test	Mean Diff.	95% CI of diff.	Significant?	Summary	Adjusted P Value
	Persisting bipolar
	Vide vs. WT	-1.986	-22,02 to 18,05	No	ns	> 0,9999
	Vide vs. Tyr92Cys	-12.18	-30,17 to 5,808	No	ns	0.3525
	Vide vs. Thr331Pro	-9.497	-31,57 to 12,57	No	ns	0.815
	WT vs. Tyr92Cys	-10.2	-28,92 to 8,523	No	ns	0.6029
	WT vs. Thr331Pro	-7.511	-30,18 to 15,16	No	ns	0.9372
	Tyr92Cys vs. Thr331Pro	2.685	-18,20 to 23,57	No	ns	0.9996
	Transiting to MP
	Vide vs. WT	1.986	-18,05 to 22,02	No	ns	> 0,9999
	Vide vs. Tyr92Cys	12.18	-5,808 to 30,17	No	ns	0.3525
	Vide vs. Thr331Pro	9.497	-12,57 to 31,57	No	ns	0.815
	WT vs. Tyr92Cys	10.2	-8,523 to 28,92	No	ns	0.6029
	WT vs. Thr331Pro	7.511	-15,16 to 30,18	No	ns	0.9372
	Tyr92Cys vs. Thr331Pro	-2.685	-23,57 to 18,20	No	ns	0.9996
3- i	Column Statistics
	Control- Empty vector
	Mean	76.19	4.762	7.937	11.11
	Std. Deviation	3.459	8.248	2.861	11.11
	Std. Error of Mean	1.997	4.762	1.652	6.415
	DCX-TUBG1-Tyr92Cys
	Mean	77.92	5.129	14.39	2.564
	Std. Deviation	14.46	8.883	2.909	4.441
	Std. Error of Mean	8.347	5.129	1.68	2.564
	Anova table. 2-way ordinary ANOVA
	n≥3	SS	DF	MS	F (DFn. DFd)	P value
	Interaction	176.7	3	58.9	F (3. 16) = 0.8928	P = 0.4662
	Gentotype	0.00000005988	1	0.00000005988	F (1. 16) = 9.077e-010	P > 0.9999
	Position	21800	3	7267	F (3. 16) = 110.2	P < 0.0001
	Residual	1055	16	65.97
	Sidak's multiple comparisons test	Mean Diff.	95% CI of diff.	Significant?	Summary	Adjusted P Value
	Control vs. Tyr92Cys
	Front	-1.73	-20.32 to 16.86	No	ns	0.9983
	Rear	-0.3666	-18.96 to 18.23	No	ns	> 0.9999
	Random	-6.451	-25.04 to 12.14	No	ns	0.8161
	Front then rear/random	8.547	-10.05 to 27.14	No	ns	0.6218
3- j	Column Statistics
	Control- Empty vector
	Mean	10.44	24.58	64.98	0
	Std. Deviation	1.166	7.844	8.708	0
	Std. Error of Mean	0.6734	4.529	5.028	0
	DCX-TUBG1-Tyr92Cys
	Mean	42.87	10.02	44.26	2.838
	Std. Deviation	13.09	6.684	4.556	2.46
	Std. Error of Mean	7.555	3.859	2.63	1.42
	Anova table. 2-way ordinary ANOVA
	n≥3	SS	DF	MS	F (DFn. DFd)	P value
	Interaction	2552	3	850.7	F (3. 16) = 17.84	P < 0.0001
	Gentotype	0.000000304	1	0.000000304	F (1. 16) = 6.377e-009	P > 0.9999
	Position	8974	3	2991	F (3. 16) = 62.74	P < 0.0001
	Residual	762.9	16	47.68
	Sidak's multiple comparisons test	Mean Diff.	95% CI of diff.	Significant?	Summary	Adjusted P Value
	Control vs. Tyr92Cys
	Front	-32.44	-48.24 to -16.63	Yes	***	0.0001
	Rear	14.55	-1.253 to 30.36	No	ns	0.0779
	Random	20.72	4.913 to 36.53	Yes	**	0.0082
	Front then rear/random	-2.838	-18.65 to 12.97	No	ns	0.9795
3- k	Unpaired t test
	n=3
	P value	0.0024
	P value summary	**
	Significantly different? (P < 0.05)	Yes
	One- or two-tailed P value?	Two-tailed
	t. df	t=6,846 df=4
	Figure 4 - TUBG1 mutations alter microtubule dynamics and γ-tubulin complexes
4 - b	Anova table. 2-way ordinary ANOVA
	n=3	SS	DF	MS	F (DFn. DFd)	P value
	Interaction	2246	8	280.8	F (8, 30) = 9,155	P < 0,0001
	Row Factor	35459	4	8865	F (4, 30) = 289,0	P < 0,0001
	Column Factor	1907	2	953.3	F (2, 30) = 31,08	P < 0,0001
	Residual	920.2	30	30.67
	Tukey's multiple comparisons test	Mean Diff.	95% CI of diff.	Significant?	Summary	Adjusted P Value
	2min
	Control 1 vs. Control 2	4.499	-8,617 to 17,62	No	ns	0.8555
	Control 1 vs. Control 3	0.1325	-12,98 to 13,25	No	ns	> 0,9999
	Control 1 vs. Tyr92Cys	77.03	63,91 to 90,15	Yes	****	< 0,0001
	Control 1 vs. Thr331Pro	71.5	58,38 to 84,61	Yes	****	< 0,0001
	Control 2 vs. Control 3	-4.366	-17,48 to 8,750	No	ns	0.8683
	Control 2 vs. Tyr92Cys	72.53	59,41 to 85,65	Yes	****	< 0,0001
	Control 2 vs. Thr331Pro	67	53,88 to 80,11	Yes	****	< 0,0001
	Control 3 vs. Tyr92Cys	76.9	63,78 to 90,01	Yes	****	< 0,0001
	Control 3 vs. Thr331Pro	71.36	58,25 to 84,48	Yes	****	< 0,0001
	Tyr92Cys vs. Thr331Pro	-5.534	-18,65 to 7,582	No	ns	0.7378
	5 min
	Control 1 vs. Control 2	-1.134	-14,25 to 11,98	No	ns	0.9991
	Control 1 vs. Control 3	-0.4513	-13,57 to 12,67	No	ns	> 0,9999
	Control 1 vs. Tyr92Cys	61.41	48,29 to 74,52	Yes	****	< 0,0001
	Control 1 vs. Thr331Pro	58.34	45,23 to 71,46	Yes	****	< 0,0001
	Control 2 vs. Control 3	0.683	-12,43 to 13,80	No	ns	0.9999
	Control 2 vs. Tyr92Cys	62.54	49,43 to 75,66	Yes	****	< 0,0001
	Control 2 vs. Thr331Pro	59.48	46,36 to 72,59	Yes	****	< 0,0001
	Control 3 vs. Tyr92Cys	61.86	48,74 to 74,98	Yes	****	< 0,0001
	Control 3 vs. Thr331Pro	58.79	45,68 to 71,91	Yes	****	< 0,0001
	Tyr92Cys vs. Thr331Pro	-3.064	-16,18 to 10,05	No	ns	0.9598
	10min
	Control 1 vs. Control 2	0.05261	-13,06 to 13,17	No	ns	> 0,9999
	Control 1 vs. Control 3	1.462	-11,65 to 14,58	No	ns	0.9975
	Control 1 vs. Tyr92Cys	43.44	30,33 to 56,56	Yes	****	< 0,0001
	Control 1 vs. Thr331Pro	34.32	21,21 to 47,44	Yes	****	< 0,0001
	Control 2 vs. Control 3	1.409	-11,71 to 14,53	No	ns	0.9978
	Control 2 vs. Tyr92Cys	43.39	30,27 to 56,51	Yes	****	< 0,0001
	Control 2 vs. Thr331Pro	34.27	21,16 to 47,39	Yes	****	< 0,0001
	Control 3 vs. Tyr92Cys	41.98	28,86 to 55,10	Yes	****	< 0,0001
	Control 3 vs. Thr331Pro	32.86	19,75 to 45,98	Yes	****	< 0,0001
	Tyr92Cys vs. Thr331Pro	-9.118	-22,23 to 3,998	No	ns	0.2829
4 - c	Anova table. 2-way ordinary ANOVA
	n=3	SS	DF	MS	F (DFn. DFd)	P value
	Interaction	14.99	4	3.747	F (4, 20) = 0,4318	P = 0,7840
	Row Factor	266.4	4	66.6	F (4, 20) = 7,674	P = 0,0006
	Column Factor	876.4	1	876.4	F (1, 20) = 101,0	P < 0,0001
	Residual	173.6	20	8.68
	Tukey's multiple comparisons test	Mean Diff.	95% CI of diff.	Significant?	Summary	Adjusted P Value
	2min
	Control 1 vs. Control 2	-0.4176	-7,616 to 6,780	No	ns	0.9998
	Control 1 vs. Control 3	3.132	-4,066 to 10,33	No	ns	0.693
	Control 1 vs. Tyr92Cys	8.445	1,247 to 15,64	Yes	*	0.0167
	Control 1 vs. Thr331Pro	4.95	-2,248 to 12,15	No	ns	0.2762
	Control 2 vs. Control 3	3.55	-3,648 to 10,75	No	ns	0.5888
	Control 2 vs. Tyr92Cys	8.862	1,664 to 16,06	Yes	*	0.0114
	Control 2 vs. Thr331Pro	5.367	-1,831 to 12,57	No	ns	0.2089
	Control 3 vs. Tyr92Cys	5.312	-1,886 to 12,51	No	ns	0.2169
	Control 3 vs. Thr331Pro	1.817	-5,381 to 9,015	No	ns	0.9403
	Tyr92Cys vs. Thr331Pro	-3.495	-10,69 to 3,703	No	ns	0.6026
	5min
	Control 1 vs. Control 2	2.513	-4,685 to 9,711	No	ns	0.8317
	Control 1 vs. Control 3	5.82	-1,378 to 13,02	No	ns	0.1508
	Control 1 vs. Tyr92Cys	7.813	0,6153 to 15,01	Yes	*	0.0293
	Control 1 vs. Thr331Pro	6.228	-0,9700 to 13,43	No	ns	0.1105
	Control 2 vs. Control 3	3.308	-3,891 to 10,51	No	ns	0.6497
	Control 2 vs. Tyr92Cys	5.301	-1,897 to 12,50	No	ns	0.2187
	Control 2 vs. Thr331Pro	3.715	-3,483 to 10,91	No	ns	0.5473
	Control 3 vs. Tyr92Cys	1.993	-5,205 to 9,191	No	ns	0.9186
	Control 3 vs. Thr331Pro	0.4078	-6,790 to 7,606	No	ns	0.9998
	Tyr92Cys vs. Thr331Pro	-1.585	-8,783 to 5,613	No	ns	0.9629
4 - e	ANOVA table. one-way ANOVA
	n=3	SS	DF	MS	F (DFn. DFd)	P value
	Treatment (between columns)	0.03026	5	0.006052	F (5. 12) = 100.1	P < 0.0001
	Residual (within columns)	0.0007254	12	0.00006045
	Total	0.03099	17
	Tukey's multiple comparisons test	Mean Diff.	95% CI of diff.	Significant?	Summary	Adjusted P Value
	Control-Empty Vector vs. TUBG1-WT	0.0249	0.003577 to 0.04622	Yes	*	0.0193
	Control-Empty Vector vs. TUBG1-Tyr92Cys	0.0965	0.07518 to 0.1178	Yes	****	< 0.0001
	Control-Empty Vector vs. TUBG1-Ser259Leu	0.0903	0.06898 to 0.1116	Yes	****	< 0.0001
	Control-Empty Vector vs. TUBG1-Thr331Pro	0.0974	0.07608 to 0.1187	Yes	****	< 0.0001
	Control-Empty Vector vs. TUBG1-Leu387Pro	0.0177	-0.003623 to 0.03902	No	ns	0.1273
	TUBG1-WT vs. TUBG1-Tyr92Cys	0.0716	0.05028 to 0.09292	Yes	****	< 0.0001
	TUBG1-WT vs. TUBG1-Ser259Leu	0.0654	0.04408 to 0.08672	Yes	****	< 0.0001
	TUBG1-WT vs. TUBG1-Thr331Pro	0.0725	0.05118 to 0.09382	Yes	****	< 0.0001
	TUBG1-WT vs. TUBG1-Leu387Pro	-0.0072	-0.02852 to 0.01412	No	ns	0.8581
	TUBG1-Tyr92Cys vs. TUBG1-Ser259Leu	-0.0062	-0.02752 to 0.01512	No	ns	0.9169
	TUBG1-Tyr92Cys vs. TUBG1-Thr331Pro	0.0009	-0.02042 to 0.02222	No	ns	> 0.9999
	TUBG1-Tyr92Cys vs. TUBG1-Leu387Pro	-0.0788	-0.1001 to -0.05748	Yes	****	< 0.0001
	TUBG1-Ser259Leu vs. TUBG1-Thr331Pro	0.0071	-0.01422 to 0.02842	No	ns	0.8648
	TUBG1-Ser259Leu vs. TUBG1-Leu387Pro	-0.0726	-0.09392 to -0.05128	Yes	****	< 0.0001
	TUBG1-Thr331Pro vs. TUBG1-Leu387Pro	-0.0797	-0.1010 to -0.05838	Yes	****	< 0.0001
4 - g	ANOVA table. one-way ANOVA
	n≥3	SS	DF	MS	F (DFn. DFd)	P value
	Treatment (between columns)	0.08569	4	0.02142	F (4, 21) = 14,3	P<0,0001
	Residual (within columns)	0.03146	21	0.001498
	Total	0.1172	25
	Dunnett's multiple comparisons test	Mean Diff.	95% CI of diff.	Significant?	Summary	Adjusted P Value
	Control 1 vs. Control 2	0.09315	0,01358 to 0,1727	Yes	*	0.0167
	Control 1 vs. Control 3	0.06433	-0,02982 to 0,1585	No	ns	0.2841
	Control 1 vs. Tyr92Cys	0.1658	0,08426 to 0,2473	Yes	****	<0,0001
	Control 1 vs. Thr331Pro	0.1678	0,08822 to 0,2474	Yes	****	<0,0001
	Control 2 vs. Control 3	-0.02882	-0,1084 to 0,05075	No	ns	0.8151
	Control 2 vs. Tyr92Cys	0.07265	0,008496 to 0,1368	Yes	*	0.0215
	Control 2 vs. Thr331Pro	0.07464	0,01301 to 0,1363	Yes	*	0.0128
	Control 3 vs. Tyr92Cys	0.1015	0,01993 to 0,183	Yes	*	0.0102
	Control 3 vs. Thr331Pro	0.1035	0,02389 to 0,183	Yes	**	0.007
	Tyr92Cys vs. Thr331Pro	0.001995	-0,06216 to 0,06615	No	ns	>0,9999
4 - h	ANOVA table. one-way ANOVA
	n=5	SS	DF	MS	F (DFn. DFd)	P value
	Treatment (between columns)	1.216	4	0.3039	F (4. 15) = 70.63	P < 0.0001
	Residual (within columns)	0.06454	15	0.004303
	Total	1.28	19
	Bonferroni's multiple comparisons test	Mean Diff.	95% CI of diff.	Significant?	Summary	Adjusted P Value
	WT vs. Tyr92Cys	0.3163	0.1848 to 0.4479	Yes	****	< 0.0001
	WT vs. Ser259Leu	0.5864	0.4549 to 0.7180	Yes	****	< 0.0001
	WT vs. Thr331Pro	0.4469	0.3153 to 0.5784	Yes	****	< 0.0001
	WT vs. Leu387Pro	0.7175	0.5860 to 0.8491	Yes	****	< 0.0001
4 - i	ANOVA table. one-way ANOVA
	n≥4	SS	DF	MS	F (DFn. DFd)	P value
	Treatment (between columns)	1.729	4	0.4323	F (4. 20) = 58.53	P < 0.0001
	Residual (within columns)	0.1477	20	0.007386
	Total	1.877	24
	Bonferroni's multiple comparisons test	Mean Diff.	95% CI of diff.	Significant?	Summary	Adjusted P Value
	WT vs. Tyr92Cys	0.3831	0.2339 to 0.5322	Yes	****	< 0.0001
	WT vs. Ser259Leu	0.5494	0.4003 to 0.6986	Yes	****	< 0.0001
	WT vs. Thr331Pro	0.5174	0.3682 to 0.6666	Yes	****	< 0.0001
	WT vs. Leu387Pro	0.8027	0.6536 to 0.9519	Yes	****	< 0.0001
	Figure 5 - Tubg1Y92C/+ mice show abnormal cortical layering during development
5 - b	ANOVA table. 2-way ordinary ANOVA
	n≥5	SS	DF	MS	F (DFn. DFd)	P value
	Interaction	8955	3	2985	F (3, 36) = 6,403	P = 0,0014
	Gentotype	1423	1	1423	F (1, 36) = 3,053	P = 0,0891
	Position	880175	3	293392	F (3, 36) = 629,4	P < 0,0001
	Residual	16781	36	466.1
	Sidak's multiple comparisons test	Mean Diff.	95% CI of diff.	Significant?	Summary	Adjusted P Value
	WT - KI Tyr92Cys
	CP	-14.39	-48,66 to 19,89	No	ns	0.7288
	Upper layers II-IV	-26.29	-60,57 to 7,981	No	ns	0.1918
	Layer V	-40.54	-74,82 to -6,269	Yes	*	0.0149
	Layer VI	35.54	1,264 to 69,81	Yes	*	0.0395
	Layer 5 cell density
	Unpaired t test
	n≥5
	P value	0.0096
	P value summary	**
	Significantly different? (P < 0.05)	Yes
	One- or two-tailed P value?	Two-tailed
	t. df	t=3.275 df=9
5 -d	ANOVA table. one-way ANOVA
	n=3	SS	DF	MS	F (DFn. DFd)	P value
	Interaction	215.5	6	35.92	F (6, 28) = 15,67	P < 0,0001
	Genotype	3.411e-13	1	3.411e-13	F (1, 28) = 1,488e-013	P > 0,9999
	Bin	1725	6	287.5	F (6, 28) = 125,4	P < 0,0001
	Residual	64.16	28	2.291
	Bonferroni's multiple comparisons test	Mean Diff.	95% CI of diff.	Significant?	Summary	Adjusted P Value
	WT - KI Tyr92Cys
	VZ/SVZ	-3.321	-6,897 to 0,2551	No	ns	0.081
	IZ	-9.09	-12,67 to -5,514	Yes	****	< 0,0001
	CP1	0.05593	-3,520 to 3,632	No	ns	> 0,9999
	CP2	1.311	-2,265 to 4,887	No	ns	0.9158
	CP3	1.967	-1,610 to 5,543	No	ns	0.6004
	CP4	3.269	-0,3071 to 6,845	No	ns	0.0891
	CP5	5.808	2,232 to 9,384	Yes	***	0.0004
5 - g	Unpaired t test
	n≥3
	P value	0.0004
	P value summary	***
	Significantly different? (P < 0.05)	Yes
	One- or two-tailed P value?	Two-tailed
	t. df	t=8,269 df=5
5 - h	Unpaired t test
	n=4
	P value	0.768
	P value summary	ns
	Significantly different? (P < 0.05)	No
	One- or two-tailed P value?	Two-tailed
	t. df	t=0,3087 df=6
5 - i	Unpaired t test
	n=4
	P value	0.0043
	P value summary	**
	Significantly different? (P < 0.05)	Yes
	One- or two-tailed P value?	Two-tailed
	t. df	t=4,463 df=6
5 - j	Unpaired t test
	n=4
	P value	0.0007
	P value summary	***
	Significantly different? (P < 0.05)	Yes
	One- or two-tailed P value?	Two-tailed
	t. df	t=6,371 df=6
5 - k	Anova table. 2-way ordinary ANOVA
	n≥3	SS	DF	MS	F (DFn. DFd)	P value
	Interaction	94.01	1	94.01	F (1, 10) = 0,8104	P = 0,3892
	Gentotype	0	1	0	F (1, 10) = 0,0	P > 0,9999
	Morphology	12516	1	12516	F (1, 10) = 107,9	P < 0,0001
	Residual	1160	10	116
	Tukey's multiple comparisons test	Mean Diff.	95% CI of diff.	Significant?	Summary	Adjusted P Value
	WT - KI Tyr92Cys
	Persisting bipolar	5.237	-16,37 to 26,84	No	ns	0.7872
	Transiting to MP	-5.237	-26,84 to 16,37	No	ns	0.7872
5 - l	Anova table. 2-way ordinary ANOVA
	n≥3	SS	DF	MS	F (DFn. DFd)	P value
	Interaction	929.8	1	929.8	F (1, 10) = 2,646	P = 0,1349
	Gentotype	4.275e-11	1	4.275e-11	F (1, 10) = 1,216e-013	P > 0,9999
	Morphology	2901	1	2901	F (1, 10) = 8,253	P = 0,0166
	Residual	3515	10	351.5
	Tukey's multiple comparisons test	Mean Diff.	95% CI of diff.	Significant?	Summary	Adjusted P Value
	WT - KI Tyr92Cys
	Persisting bipolar	-16.47	-54,07 to 21,14	No	ns	0.4771
	Transiting to MP	16.47	-21,14 to 54,07	No	ns	0.4771
5 - m	Unpaired t test
	n≥3
	P value	0.0006
	P value summary	***
	Significantly different? (P < 0.05)	Yes
	One- or two-tailed P value?	Two-tailed
	t. df	t=7,734 df=5
	Figure 6 - Microcephaly and abnormal hippocampal organization in Tubg1Y92C/+ mice
6 - a	Neuroanatomical studies	4_TB_area	4_TB_width	4_TB_height_CS1	4_TB_height_CS2	4_TCTX_area	4_M2_length	4_M1_length	4_Pons_height	4_TC_area	4_IGL_area	4_Med_area	4_LV_area	4_cc_area	4_cc_length	4_cc_height	4_TTh_area	4_CPu_area	4_HP_area	4_Rad_length	4_Or_length	4_TILpy_area	4_TILpy_length	4_Mol_length	4_DG_area	4_DG_length	4_fi_area	4_aca_area	4_sm_area	4_f_area	4_VMHvl_area	4_Pn_area	4_SN_area	4_Cg_area	4_Cg_height	4_DS_area	4_InfC_area	4_SupC_area
	Unpaired t test
	n=4	n=4	n=4	n=4	n=3	n=4	n=4	n=4	n=4	n=4	n=4	n=3	n=3	n=3	n=4	n=4	n=4	n=2	n=4	n=4	n=4	n=4	n=4	n=4	n=4	n=4	n=4	n=4	n=4	n=3	n=2	n=2	n=4	n=4	n=4	n=4	n=4	n=4
	P value	0.03176686	0.08660069	0.04439394	0.08892183	0.01556172	0.1931362	0.01102415	0.009994953	0.006760477	0.002342425	0.2053574	0.4627454	0.4773524	0.1239117	0.7732127	0.6404652	0.4520193	0.306485	0.1774365	0.4610211	0.237787	0.4151189	0.06818947	0.08558021	0.7976161	0.005282613	0.01705145	0.97303437	0.4380437	0.002143203	0.6807839	0.08288394	0.1434596	0.9216437	0.93416938	0.02247532	0.5605725
	Significantly different? (P < 0.05)	Yes	No	Yes	NO	Yes	NO	Yes	Yes	Yes	Yes	No	No	No	No	No	No	No	No	No	No	No	No	No	No	No	Yes	No	No	No	Yes	No	No	No	No	No	Yes	No
	One- or two-tailed P value?	Two-tailed	Two-tailed	Two-tailed	Two-tailed	Two-tailed	Two-tailed	Two-tailed	Two-tailed	Two-tailed	Two-tailed	Two-tailed	Two-tailed	Two-tailed	Two-tailed	Two-tailed	Two-tailed	Two-tailed	Two-tailed	Two-tailed	Two-tailed	Two-tailed	Two-tailed	Two-tailed	Two-tailed	Two-tailed	Two-tailed	Two-tailed	Two-tailed	Two-tailed	Two-tailed	Two-tailed	Two-tailed	Two-tailed	Two-tailed	Two-tailed	Two-tailed	Two-tailed
	t	2.78546889	2.04700227	2.53475447	2.10733583	3.34258613	1.4655007	3.62551501	3.707854382	4.045499532	5.046198785	1.510823	0.7948479	0.7676671	1.78849	0.3014958	0.4916026	0.8323499	1.117587	1.5277411	0.7873811	1.311027	0.8752061	2.22009018	2.05556487	0.2680797	4.266627106	3.26919252	0.03523625	0.8422959	7.042272584	0.4538097	2.07869811	1.6825161	-0.1025736	0.08612477	3.05126786	0.6159172
	df	6	6	6	5	6	6	6	6	6	6	4	5	5	6	6	6	4	6	6	6	6	6	6	6	6	6	6	6	5	4	3	6	6	6	6	6	6
6 -c	Unpaired t test	L1_thickness	L2&3_thickness	L5_thickness	L6_thickness	M2_thickness
	n (WT)	4	4	4	4	4
	n (KO)	4	2	2	4	4
	P value	0.0021362	0.700896	0.192025	0.0493816	0.0430885
	Significantly different? (P < 0.05)	Yes	No	No	Yes	Yes
	One- or two-tailed P value?	Two-tailed	Two-tailed	Two-tailed	Two-tailed	Two-tailed
	t	5.13991	0.412837	-1.67757	2.58084	2.55689
	df	6	4	3	5	6
	Figure 7 - Tubg1Y92C/+ mice present with behavioral abnormalities
7 - a	ANOVA table. one-way ANOVA
	Distance travelled (within columns)	SS	DF	MS	F (DFn. DFd)	P value
	Genotype (between columns)	4016196.6	1	4016196.6	F (1.13) = 12.55	0.004
	n=7 wt and 7 Y92C/+	3840168.959	12	320014.08
	Total	7856365.559	13
7 - b	ANOVA table. one-way ANOVA
	Rear frequency (within columns)	SS	DF	MS	F (DFn. DFd)	P value
	Genotype (between columns)	14017.786	1	14017.786	F (1.13) = 45.767	<0.001
	n=9 wt and 9 Y92C/+	3675.429	12	306.286
	Total	17693.214	13
7 - c	Anova table. Two Way Repeated Measures ANOVA (One Factor Repetition) Idem
	n=8 wt and 9 Y92C/+	SS	DF	MS	F (DFn. DFd)	P value
	genotype (between columns)	2447.12	1	2447.12	F(1.15)=10.070	0.006
	id(genotype)	3645.284	15	243.019
	session (within columns)	2606.568	1	2606.568	F(1.15)=10.024	0.006
	genotype session	1481.947	1	1481.947	F(1.15)=5.699	0.031
	residual	3900.576	15	260.038
	Total	14327.718	33	434.173
	All Pairwise Multiple Comparison Procedures (Tukey Test):	Diff of Means	p	q	P
	Comparisons for factor: session within wt	4.315	2	0.757	0.601
	Comparisons for factor: session within tubg1	30.769	2	5.724	0.001
	Comparisons for factor: genotype within session 1	30.224	2	5.546	<0.001
	Comparisons for factor: genotype within session 2	3.77	2	0.692	0.628
7 - d	Anova table. one-way ordinary ANOVA Idem
	n=8 wt and 9 Y92C/+	SS	DF	MS	F (DFn. DFd)	P value
	genotype (between columns)	0.0508	1	0.0508	F(1.15)=1.636	0.22
	Residual (within columns)	0.466	15	0.0311
	Total	0.517	16
	One-Sample t-test (vs 0)	N	Mean	SEM	t(DFn)	P Value (two tail)
	wt	8	0.209	0.0761	t(7)=3.205	p=0.0286
	Y92C/+	9	0.0995	0.0444	t(9)=2.240	p=0.0554
7- e	Anova table. Two Way Repeated Measures ANOVA (One Factor Repetition) Idem
	n=10 wt and 9 Y92C/+	SS	DF	MS	F (DFn. DFd)	P value
	genotype (between columns)	2.152	1	2.152	F(1.34)=4.168	0.057
	id(genotype)	8.776	17	0.516
	Context session (within columns)	0.0584	2	0.0292	F(1.34)=0.531	0.593
	genotype Context session	0.0913	2	0.0456	F(1.34)=0.830	0.445
	residual	1.869	34	0.055
	Total	12.951	56	0.23
	Anova table. Two Way Repeated Measures ANOVA (One Factor Repetition)
	n=10 wt and 9 Y92C/+	SS	DF	MS	F (DFn. DFd)	P value
	genotype (between columns)	8140.562	1	8140.562	F(1.51)=9.803	0.006
	id(genotype)	14117.122	17	830.419
	Cue session (within columns)	16514.023	3	5504.674	F(1.51)=38.532	<0.001
	genotype Cue session	4731.918	3	1577.306	F(1.51)=11.041	<0.001
	residual	7285.767	51	142.858
	Total	51737.684	75	689.836
	All Pairwise Multiple Comparison Procedures (Tukey Test):	Diff of Means	p	q	P
	Comparisons for factor: genotype within Pre Cue1	2.711	2	0.47	0.742
	Comparisons for factor: genotype within Cue1	30.533	2	5.297	<0.001
	Comparisons for factor: genotype within Pre Cue2	8.333	2	1.446	0.314
	Comparisons for factor: genotype within Cue2	41.333	2	7.171	<0.001
	Supplementary figure 1 - TUBG1 pathogenic variants overexpression
S1- c	Anova table. 2-way ordinary ANOVA
	n≥3	SS	DF	MS	F (DFn. DFd)	P value
	Interaction	228	4	57.01	F (4, 20) = 7,728	P = 0,0006
	Row Factor	199.2	4	49.79	F (4, 20) = 6,749	P = 0,0013
	Column Factor	137.7	1	137.7	F (1, 20) = 18,66	P = 0,0003
	Residual	147.5	20	7.377
	Tukey's multiple comparisons test	Mean Diff.	95% CI of diff.	Significant?	Summary	Adjusted P Value
	CP
	WT vs. Tyr92Cys	0.4762	-6,160 to 7,112	No	ns	0.9995
	WT vs. Ser259Leu	14.02	7,381 to 20,65	Yes	****	< 0,0001
	WT vs. Thr331Pro	2.222	-4,414 to 8,858	No	ns	0.8513
	WT vs. Leu387Pro	1.111	-5,525 to 7,747	No	ns	0.9863
	Tyr92Cys vs. Ser259Leu	13.54	6,905 to 20,18	Yes	****	< 0,0001
	Tyr92Cys vs. Thr331Pro	1.746	-4,890 to 8,382	No	ns	0.9313
	Tyr92Cys vs. Leu387Pro	0.6349	-6,001 to 7,271	No	ns	0.9984
	Ser259Leu vs. Thr331Pro	-11.79	-18,43 to -5,159	Yes	***	0.0003
	Ser259Leu vs. Leu387Pro	-12.91	-19,54 to -6,270	Yes	****	< 0,0001
	Thr331Pro vs. Leu387Pro	-1.111	-7,747 to 5,525	No	ns	0.9863
	IZ
	WT vs. Tyr92Cys	0	-6,636 to 6,636	No	ns	> 0,9999
	WT vs. Ser259Leu	0	-6,636 to 6,636	No	ns	> 0,9999
	WT vs. Thr331Pro	0	-6,636 to 6,636	No	ns	> 0,9999
	WT vs. Leu387Pro	1.961	-4,675 to 8,597	No	ns	0.8994
	Tyr92Cys vs. Ser259Leu	0	-6,636 to 6,636	No	ns	> 0,9999
	Tyr92Cys vs. Thr331Pro	0	-6,636 to 6,636	No	ns	> 0,9999
	Tyr92Cys vs. Leu387Pro	1.961	-4,675 to 8,597	No	ns	0.8994
	Ser259Leu vs. Thr331Pro	0	-6,636 to 6,636	No	ns	> 0,9999
	Ser259Leu vs. Leu387Pro	1.961	-4,675 to 8,597	No	ns	0.8994
	Thr331Pro vs. Leu387Pro	1.961	-4,675 to 8,597	No	ns	0.8994
S1-d	ANOVA table. one-way ANOVA
		SS	DF	MS	F (DFn. DFd)	P value
	Treatment (between columns)	284.3	5	56.87	F (5, 24) = 5,289	P = 0,0021
	Residual (within columns)	258	24	10.75
	Total	542.4	29
	Dunnett's multiple comparisons test	Mean Diff,	95% CI of diff,	Significant?	Summary	Adjusted P Value
	WT vs. Vide	6.712	1,122 to 12,30	Yes	*	0.0148
	WT vs. Tyr92Cys	-3.738	-9,328 to 1,852	No	ns	0.278
	WT vs. Ser259Leu	1.718	-3,872 to 7,308	No	ns	0.8736
	WT vs. Thr331Pro	0.4785	-5,111 to 6,068	No	ns	0.9996
	WT vs. Leu387Pro	1.159	-4,431 to 6,749	No	ns	0.971
	Supplementary figure 2 TUBG1/TUBG2 during cortical development
S2- a	ANOVA table. one-way ANOVA
	n=3	SS	DF	MS	F (DFn. DFd)	P value
	Treatment (between columns)	0.1359	3	0.0453	F (3. 9) = 1.326	P = 0.3255
	Residual (within columns)	0.3075	9	0.03416
	Total	0.4434	12
	Dunnett's multiple comparisons test	Mean Diff.	95% CI of diff.	Significant?	Summary	Adjusted P Value
	E12 vs. E14	-0.08183	-0.4788 to 0.3151	No	ns	0.8884
	E12 vs. E16	-0.1695	-0.5664 to 0.2274	No	ns	0.5177
	E12 vs. E18	0.1182	-0.2788 to 0.5151	No	ns	0.7447
	ANOVA table. one-way ANOVA
	n=3	SS	DF	MS	F (DFn. DFd)	P value
	Treatment (between columns)	52.36	3	17.45	F (3. 9) = 39.45	P < 0.0001
	Residual (within columns)	3.982	9	0.4425
	Total	56.35	12
	Dunnett's multiple comparisons test	Mean Diff.	95% CI of diff.	Significant?	Summary	Adjusted P Value
	E12 vs. E14	-0.2836	-1.712 to 1.145	No	ns	0.8984
	E12 vs. E16	-3.46	-4.889 to -2.032	Yes	***	0.0002
	E12 vs. E18	-4.657	-6.085 to -3.228	Yes	****	< 0.0001
S2- b	Anova table. 2-way ordinary ANOVA
	n≥3	SS	DF	MS	F (DFn. DFd)	P value
	Interaction	111.3	4	27.83	F (4. 24) = 0.8344	P = 0.5167
	Gentotype	-0.0000000000006821	2	-0.0000000000003411	F (2. 24) = -1.023e-014	P > 0.9999
	Zone (layer)	22232	2	11116	F (2. 24) = 333.3	P < 0.0001
	Residual	800.5	24	33.36
	Tukey's multiple comparisons test	Mean Diff.	95% CI of diff.	Significant?	Summary	Adjusted P Value
	VZ-SVZ
	Empty vector vs. Tubg1-WT	2.672	-8.343 to 13.69	No	ns	0.8183
	Empty vector vs. Tubg2	0.4387	-10.58 to 11.45	No	ns	0.9946
	Tubg1-WT vs. Tubg2	-2.234	-12.43 to 7.965	No	ns	0.849
	IZ
	Empty vector vs. Tubg1-WT	0.5998	-10.42 to 11.62	No	ns	0.9899
	Empty vector vs. Tubg2	-2.966	-13.98 to 8.049	No	ns	0.7815
	Tubg1-WT vs. Tubg2	-3.566	-13.76 to 6.632	No	ns	0.662
	CP
	Empty vector vs. Tubg1-WT	-3.272	-14.29 to 7.743	No	ns	0.7414
	Empty vector vs. Tubg2	2.528	-8.488 to 13.54	No	ns	0.8356
	Tubg1-WT vs. Tubg2	5.8	-4.399 to 16.00	No	ns	0.3467
S2- c	Anova table. 2-way ordinary ANOVA
	n≥3	SS	DF	MS	F (DFn. DFd)	P value
	Interaction	14051	8	1756	F (8, 30) = 51,04	P < 0,0001
	Gentotype	7.276e-12	4	1.819e-12	F (4, 30) = 5,286e-014	P > 0,9999
	Zone (layer)	7655	2	3828	F (2, 30) = 111,2	P < 0,0001
	Residual	1032	30	34.41
	Tukey's multiple comparisons test	Mean Diff.	95% CI of diff.	Significant?	Summary	Adjusted P Value
	VZ-SVZ
	shRNA-Control vs. shRNA-Tubg1	3.087	-9,909 to 16,08	No	ns	0.9573
	shRNA-Control vs. shRNA-Tubg1 + TUBG1	7.655	-5,341 to 20,65	No	ns	0.4442
	shRNA-Control vs. shRNA-Tubg1 + TUBG2	-7.257	-20,25 to 5,740	No	ns	0.497
	shRNA-Control vs. shRNA-Tubg1 + Tyr92Cys	1.758	-12,98 to 16,49	No	ns	0.9967
	shRNA-Tubg1 vs. shRNA-Tubg1 + TUBG1	4.567	-9,326 to 18,46	No	ns	0.8734
	shRNA-Tubg1 vs. shRNA-Tubg1 + TUBG2	-10.34	-24,24 to 3,549	No	ns	0.2225
	shRNA-Tubg1 vs. shRNA-Tubg1 + Tyr92Cys	-1.329	-16,86 to 14,20	No	ns	0.9991
	shRNA-Tubg1 + TUBG1 vs. shRNA-Tubg1 + TUBG2	-14.91	-28,80 to -1,018	Yes	*	0.0306
	shRNA-Tubg1 + TUBG1 vs. shRNA-Tubg1 + Tyr92Cys	-5.897	-21,43 to 9,637	No	ns	0.8046
	shRNA-Tubg1 + TUBG2 vs. shRNA-Tubg1 + Tyr92Cys	9.015	-6,519 to 24,55	No	ns	0.4589
	IZ
	shRNA-Control vs. shRNA-Tubg1	-43.85	-56,85 to -30,85	Yes	****	< 0,0001
	shRNA-Control vs. shRNA-Tubg1 + TUBG1	-19.19	-32,19 to -6,194	Yes	**	0.0015
	shRNA-Control vs. shRNA-Tubg1 + TUBG2	-26.31	-39,30 to -13,31	Yes	****	< 0,0001
	shRNA-Control vs. shRNA-Tubg1 + Tyr92Cys	-64.77	-79,50 to -50,03	Yes	****	< 0,0001
	shRNA-Tubg1 vs. shRNA-Tubg1 + TUBG1	24.66	10,77 to 38,55	Yes	***	0.0001
	shRNA-Tubg1 vs. shRNA-Tubg1 + TUBG2	17.54	3,650 to 31,44	Yes	**	0.0079
	shRNA-Tubg1 vs. shRNA-Tubg1 + Tyr92Cys	-20.92	-36,45 to -5,385	Yes	**	0.0042
	shRNA-Tubg1 + TUBG1 vs. shRNA-Tubg1 + TUBG2	-7.117	-21,01 to 6,777	No	ns	0.5793
	shRNA-Tubg1 + TUBG1 vs. shRNA-Tubg1 + Tyr92Cys	-45.58	-61,11 to -30,05	Yes	****	< 0,0001
	shRNA-Tubg1 + TUBG2 vs. shRNA-Tubg1 + Tyr92Cys	-38.46	-54,00 to -22,93	Yes	****	< 0,0001
	CP
	shRNA-Control vs. shRNA-Tubg1	40.76	27,77 to 53,76	Yes	****	< 0,0001
	shRNA-Control vs. shRNA-Tubg1 + TUBG1	11.54	-1,461 to 24,53	No	ns	0.101
	shRNA-Control vs. shRNA-Tubg1 + TUBG2	33.56	20,57 to 46,56	Yes	****	< 0,0001
	shRNA-Control vs. shRNA-Tubg1 + Tyr92Cys	63.01	48,27 to 77,75	Yes	****	< 0,0001
	shRNA-Tubg1 vs. shRNA-Tubg1 + TUBG1	-29.23	-43,12 to -15,33	Yes	****	< 0,0001
	shRNA-Tubg1 vs. shRNA-Tubg1 + TUBG2	-7.2	-21,09 to 6,694	No	ns	0.5685
	shRNA-Tubg1 vs. shRNA-Tubg1 + Tyr92Cys	22.25	6,714 to 37,78	Yes	**	0.0022
	shRNA-Tubg1 + TUBG1 vs. shRNA-Tubg1 + TUBG2	22.03	8,135 to 35,92	Yes	***	0.0006
	shRNA-Tubg1 + TUBG1 vs. shRNA-Tubg1 + Tyr92Cys	51.48	35,94 to 67,01	Yes	****	< 0,0001
	shRNA-Tubg1 + TUBG2 vs. shRNA-Tubg1 + Tyr92Cys	29.45	13,91 to 44,98	Yes	****	< 0,0001
S2- d	Anova table. 2-way ordinary ANOVA
	n≥3	SS	DF	MS	F (DFn. DFd)	P value
	Interaction	10306	10	1031	F (10. 39) = 36.43	P < 0.0001
	Gentotype	0.6742	5	0.1348	F (5. 39) = 0.004766	P > 0.9999
	Zone (layer)	11526	2	5763	F (2. 39) = 203.7	P < 0.0001
	Residual	1103	39	28.29
	Tukey's multiple comparisons test	Mean Diff.	95% CI of diff.	Significant?	Summary	Adjusted P Value
	VZ-SVZ
	Empty vector vs. Tyr92Cys [1]	-1.07	-14.08 to 11.94	No	ns	0.9999
	Empty vector vs. Tyr92Cys [1] + Tubg1-WT [1]	-0.2274	-13.24 to 12.78	No	ns	> 0.9999
	Empty vector vs. Tyr92Cys [1] + Tubg1-WT [2]	-3.655	-16.67 to 9.356	No	ns	0.9577
	Empty vector vs. Tyr92Cys [1] + Tubg2 [1]	-7.226	-20.24 to 5.785	No	ns	0.5629
	Empty vector vs. Tyr92Cys [1] + Tubg2 [2]	-7.776	-19.95 to 4.395	No	ns	0.4091
	Tyr92Cys [1] vs. Tyr92Cys [1] + Tubg1-WT [1]	0.8426	-12.17 to 13.85	No	ns	> 0.9999
	Tyr92Cys [1] vs. Tyr92Cys [1] + Tubg1-WT [2]	-2.585	-15.60 to 10.43	No	ns	0.9908
	Tyr92Cys [1] vs. Tyr92Cys [1] + Tubg2 [1]	-6.156	-19.17 to 6.855	No	ns	0.7164
	Tyr92Cys [1] vs. Tyr92Cys [1] + Tubg2 [2]	-6.706	-18.88 to 5.465	No	ns	0.5712
	Tyr92Cys [1] + Tubg1-WT [1] vs. Tyr92Cys [1] + Tubg1-WT [2]	-3.428	-16.44 to 9.583	No	ns	0.9677
	Tyr92Cys [1] + Tubg1-WT [1] vs. Tyr92Cys [1] + Tubg2 [1]	-6.998	-20.01 to 6.012	No	ns	0.5961
	Tyr92Cys [1] + Tubg1-WT [1] vs. Tyr92Cys [1] + Tubg2 [2]	-7.549	-19.72 to 4.622	No	ns	0.4422
	Tyr92Cys [1] + Tubg1-WT [2] vs. Tyr92Cys [1] + Tubg2 [1]	-3.571	-16.58 to 9.440	No	ns	0.9616
	Tyr92Cys [1] + Tubg1-WT [2] vs. Tyr92Cys [1] + Tubg2 [2]	-4.121	-16.29 to 8.050	No	ns	0.9103
	Tyr92Cys [1] + Tubg2 [1] vs. Tyr92Cys [1] + Tubg2 [2]	-0.5501	-12.72 to 11.62	No	ns	> 0.9999
	IZ
	Empty vector vs. Tyr92Cys [1]	-48.7	-61.71 to -35.69	Yes	****	< 0.0001
	Empty vector vs. Tyr92Cys [1] + Tubg1-WT [1]	-15.84	-28.85 to -2.832	Yes	**	0.0093
	Empty vector vs. Tyr92Cys [1] + Tubg1-WT [2]	-3.926	-16.94 to 9.085	No	ns	0.9432
	Empty vector vs. Tyr92Cys [1] + Tubg2 [1]	-30.42	-43.43 to -17.41	Yes	****	< 0.0001
	Empty vector vs. Tyr92Cys [1] + Tubg2 [2]	-15.64	-27.82 to -3.474	Yes	**	0.0053
	Tyr92Cys [1] vs. Tyr92Cys [1] + Tubg1-WT [1]	32.86	19.84 to 45.87	Yes	****	< 0.0001
	Tyr92Cys [1] vs. Tyr92Cys [1] + Tubg1-WT [2]	44.77	31.76 to 57.78	Yes	****	< 0.0001
	Tyr92Cys [1] vs. Tyr92Cys [1] + Tubg2 [1]	18.28	5.264 to 31.29	Yes	**	0.0019
	Tyr92Cys [1] vs. Tyr92Cys [1] + Tubg2 [2]	33.05	20.88 to 45.22	Yes	****	< 0.0001
	Tyr92Cys [1] + Tubg1-WT [1] vs. Tyr92Cys [1] + Tubg1-WT [2]	11.92	-1.094 to 24.93	No	ns	0.0891
	Tyr92Cys [1] + Tubg1-WT [1] vs. Tyr92Cys [1] + Tubg2 [1]	-14.58	-27.59 to -1.569	Yes	*	0.0203
	Tyr92Cys [1] + Tubg1-WT [1] vs. Tyr92Cys [1] + Tubg2 [2]	0.1979	-11.97 to 12.37	No	ns	> 0.9999
	Tyr92Cys [1] + Tubg1-WT [2] vs. Tyr92Cys [1] + Tubg2 [1]	-26.5	-39.51 to -13.49	Yes	****	< 0.0001
	Tyr92Cys [1] + Tubg1-WT [2] vs. Tyr92Cys [1] + Tubg2 [2]	-11.72	-23.89 to 0.4518	No	ns	0.0649
	Tyr92Cys [1] + Tubg2 [1] vs. Tyr92Cys [1] + Tubg2 [2]	14.78	2.607 to 26.95	Yes	**	0.0096
	CP
	Empty vector vs. Tyr92Cys [1]	49.77	36.76 to 62.78	Yes	****	< 0.0001
	Empty vector vs. Tyr92Cys [1] + Tubg1-WT [1]	16.07	3.059 to 29.08	Yes	**	0.0081
	Empty vector vs. Tyr92Cys [1] + Tubg1-WT [2]	7.581	-5.430 to 20.59	No	ns	0.5112
	Empty vector vs. Tyr92Cys [1] + Tubg2 [1]	37.65	24.64 to 50.66	Yes	****	< 0.0001
	Empty vector vs. Tyr92Cys [1] + Tubg2 [2]	22.62	10.45 to 34.79	Yes	****	< 0.0001
	Tyr92Cys [1] vs. Tyr92Cys [1] + Tubg1-WT [1]	-33.7	-46.71 to -20.69	Yes	****	< 0.0001
	Tyr92Cys [1] vs. Tyr92Cys [1] + Tubg1-WT [2]	-42.19	-55.20 to -29.18	Yes	****	< 0.0001
	Tyr92Cys [1] vs. Tyr92Cys [1] + Tubg2 [1]	-12.12	-25.13 to 0.8917	No	ns	0.0804
	Tyr92Cys [1] vs. Tyr92Cys [1] + Tubg2 [2]	-27.15	-39.32 to -14.98	Yes	****	< 0.0001
	Tyr92Cys [1] + Tubg1-WT [1] vs. Tyr92Cys [1] + Tubg1-WT [2]	-8.489	-21.50 to 4.522	No	ns	0.3859
	Tyr92Cys [1] + Tubg1-WT [1] vs. Tyr92Cys [1] + Tubg2 [1]	21.58	8.568 to 34.59	Yes	***	0.0002
	Tyr92Cys [1] + Tubg1-WT [1] vs. Tyr92Cys [1] + Tubg2 [2]	6.55	-5.620 to 18.72	No	ns	0.5955
	Tyr92Cys [1] + Tubg1-WT [2] vs. Tyr92Cys [1] + Tubg2 [1]	30.07	17.06 to 43.08	Yes	****	< 0.0001
	Tyr92Cys [1] + Tubg1-WT [2] vs. Tyr92Cys [1] + Tubg2 [2]	15.04	2.869 to 27.21	Yes	**	0.0081
	Tyr92Cys [1] + Tubg2 [1] vs. Tyr92Cys [1] + Tubg2 [2]	-15.03	-27.20 to -2.858	Yes	**	0.0081
S2- e	Anova table. 2-way ordinary ANOVA
	n≥3	SS	DF	MS	F (DFn. DFd)	P value
	Interaction	71894	26	2765	F (26, 123) = 73,33	P < 0,0001
	Gentotype	0.6211	13	0.04778	F (13, 123) = 0,001267	P > 0,9999
	Zone (layer)	47588	2	23794	F (2, 123) = 631,0	P < 0,0001
	Residual	4638	123	37.71
	Tukey's multiple comparisons test	Mean Diff.	95% CI of diff.	Significant?	Summary	Adjusted P Value
	VZ-SVZ
	Empty vector vs. WT	0.6823	-15,37 to 16,73	No	ns	> 0,9999
	Empty vector vs. Tyr92Cys	-7.553	-21,65 to 6,543	No	ns	0.8564
	Empty vector vs. Tyr92Cys + TUBG1	-5.344	-19,44 to 8,752	No	ns	0.9899
	Empty vector vs. Tyr92Cys + TUBG2	-11.05	-25,15 to 3,042	No	ns	0.3012
	Empty vector vs. Ser259Leu	-8.841	-22,94 to 5,255	No	ns	0.6681
	Empty vector vs. Ser259Leu + TUBG1	-0.4261	-16,48 to 15,62	No	ns	> 0,9999
	Empty vector vs. Ser259Leu + TUBG2	-0.01855	-16,07 to 16,03	No	ns	> 0,9999
	Empty vector vs. Thr331Pro	-3.44	-17,54 to 10,66	No	ns	0.9999
	Empty vector vs. Thr331Pro + TUBG1	2.883	-13,17 to 18,93	No	ns	> 0,9999
	Empty vector vs. Thr331Pro + TUBG2	-0.004056	-16,05 to 16,05	No	ns	> 0,9999
	Empty vector vs. Leu387Pro	-4.53	-18,63 to 9,567	No	ns	0.9979
	Empty vector vs. Leu387Pro + TUBG1	-2.992	-19,04 to 13,06	No	ns	> 0,9999
	Empty vector vs. Leu387Pro + TUBG2	-2.461	-18,51 to 13,59	No	ns	> 0,9999
	WT vs. Tyr92Cys	-8.236	-23,58 to 7,110	No	ns	0.855
	WT vs. Tyr92Cys + TUBG1	-6.027	-21,37 to 9,319	No	ns	0.9862
	WT vs. Tyr92Cys + TUBG2	-11.74	-27,08 to 3,610	No	ns	0.3409
	WT vs. Ser259Leu	-9.523	-24,87 to 5,823	No	ns	0.6837
	WT vs. Ser259Leu + TUBG1	-1.108	-18,27 to 16,05	No	ns	> 0,9999
	WT vs. Ser259Leu + TUBG2	-0.7008	-17,86 to 16,46	No	ns	> 0,9999
	WT vs. Thr331Pro	-4.123	-19,47 to 11,22	No	ns	0.9997
	WT vs. Thr331Pro + TUBG1	2.201	-14,96 to 19,36	No	ns	> 0,9999
	WT vs. Thr331Pro + TUBG2	-0.6863	-17,84 to 16,47	No	ns	> 0,9999
	WT vs. Leu387Pro	-5.212	-20,56 to 10,13	No	ns	0.9964
	WT vs. Leu387Pro + TUBG1	-3.674	-20,83 to 13,48	No	ns	> 0,9999
	WT vs. Leu387Pro + TUBG2	-3.144	-20,30 to 14,01	No	ns	> 0,9999
	Tyr92Cys vs. Tyr92Cys + TUBG1	2.209	-11,08 to 15,50	No	ns	> 0,9999
	Tyr92Cys vs. Tyr92Cys + TUBG2	-3.501	-16,79 to 9,789	No	ns	0.9997
	Tyr92Cys vs. Ser259Leu	-1.288	-14,58 to 12,00	No	ns	> 0,9999
	Tyr92Cys vs. Ser259Leu + TUBG1	7.127	-8,219 to 22,47	No	ns	0.9457
	Tyr92Cys vs. Ser259Leu + TUBG2	7.535	-7,811 to 22,88	No	ns	0.919
	Tyr92Cys vs. Thr331Pro	4.113	-9,177 to 17,40	No	ns	0.9986
	Tyr92Cys vs. Thr331Pro + TUBG1	10.44	-4,910 to 25,78	No	ns	0.5386
	Tyr92Cys vs. Thr331Pro + TUBG2	7.549	-7,797 to 22,90	No	ns	0.9179
	Tyr92Cys vs. Leu387Pro	3.024	-10,27 to 16,31	No	ns	> 0,9999
	Tyr92Cys vs. Leu387Pro + TUBG1	4.562	-10,78 to 19,91	No	ns	0.9991
	Tyr92Cys vs. Leu387Pro + TUBG2	5.092	-10,25 to 20,44	No	ns	0.9971
	Tyr92Cys + TUBG1 vs. Tyr92Cys + TUBG2	-5.71	-19,00 to 7,580	No	ns	0.9704
	Tyr92Cys + TUBG1 vs. Ser259Leu	-3.497	-16,79 to 9,793	No	ns	0.9997
	Tyr92Cys + TUBG1 vs. Ser259Leu + TUBG1	4.918	-10,43 to 20,26	No	ns	0.998
	Tyr92Cys + TUBG1 vs. Ser259Leu + TUBG2	5.326	-10,02 to 20,67	No	ns	0.9956
	Tyr92Cys + TUBG1 vs. Thr331Pro	1.904	-11,39 to 15,19	No	ns	> 0,9999
	Tyr92Cys + TUBG1 vs. Thr331Pro + TUBG1	8.227	-7,119 to 23,57	No	ns	0.8559
	Tyr92Cys + TUBG1 vs. Thr331Pro + TUBG2	5.34	-10,01 to 20,69	No	ns	0.9954
	Tyr92Cys + TUBG1 vs. Leu387Pro	0.8146	-12,48 to 14,10	No	ns	> 0,9999
	Tyr92Cys + TUBG1 vs. Leu387Pro + TUBG1	2.353	-12,99 to 17,70	No	ns	> 0,9999
	Tyr92Cys + TUBG1 vs. Leu387Pro + TUBG2	2.883	-12,46 to 18,23	No	ns	> 0,9999
	Tyr92Cys + TUBG2 vs. Ser259Leu	2.213	-11,08 to 15,50	No	ns	> 0,9999
	Tyr92Cys + TUBG2 vs. Ser259Leu + TUBG1	10.63	-4,718 to 25,97	No	ns	0.5078
	Tyr92Cys + TUBG2 vs. Ser259Leu + TUBG2	11.04	-4,311 to 26,38	No	ns	0.4437
	Tyr92Cys + TUBG2 vs. Thr331Pro	7.614	-5,677 to 20,90	No	ns	0.7885
	Tyr92Cys + TUBG2 vs. Thr331Pro + TUBG1	13.94	-1,409 to 29,28	No	ns	0.1173
	Tyr92Cys + TUBG2 vs. Thr331Pro + TUBG2	11.05	-4,296 to 26,40	No	ns	0.4414
	Tyr92Cys + TUBG2 vs. Leu387Pro	6.524	-6,766 to 19,81	No	ns	0.9191
	Tyr92Cys + TUBG2 vs. Leu387Pro + TUBG1	8.062	-7,284 to 23,41	No	ns	0.873
	Tyr92Cys + TUBG2 vs. Leu387Pro + TUBG2	8.593	-6,753 to 23,94	No	ns	0.8138
	Ser259Leu vs. Ser259Leu + TUBG1	8.415	-6,931 to 23,76	No	ns	0.835
	Ser259Leu vs. Ser259Leu + TUBG2	8.823	-6,524 to 24,17	No	ns	0.7844
	Ser259Leu vs. Thr331Pro	5.401	-7,889 to 18,69	No	ns	0.9814
	Ser259Leu vs. Thr331Pro + TUBG1	11.72	-3,622 to 27,07	No	ns	0.3426
	Ser259Leu vs. Thr331Pro + TUBG2	8.837	-6,509 to 24,18	No	ns	0.7825
	Ser259Leu vs. Leu387Pro	4.311	-8,979 to 17,60	No	ns	0.9977
	Ser259Leu vs. Leu387Pro + TUBG1	5.849	-9,497 to 21,20	No	ns	0.9894
	Ser259Leu vs. Leu387Pro + TUBG2	6.38	-8,966 to 21,73	No	ns	0.9774
	Ser259Leu + TUBG1 vs. Ser259Leu + TUBG2	0.4075	-16,75 to 17,57	No	ns	> 0,9999
	Ser259Leu + TUBG1 vs. Thr331Pro	-3.014	-18,36 to 12,33	No	ns	> 0,9999
	Ser259Leu + TUBG1 vs. Thr331Pro + TUBG1	3.309	-13,85 to 20,47	No	ns	> 0,9999
	Ser259Leu + TUBG1 vs. Thr331Pro + TUBG2	0.422	-16,74 to 17,58	No	ns	> 0,9999
	Ser259Leu + TUBG1 vs. Leu387Pro	-4.104	-19,45 to 11,24	No	ns	0.9997
	Ser259Leu + TUBG1 vs. Leu387Pro + TUBG1	-2.566	-19,72 to 14,59	No	ns	> 0,9999
	Ser259Leu + TUBG1 vs. Leu387Pro + TUBG2	-2.035	-19,19 to 15,12	No	ns	> 0,9999
	Ser259Leu + TUBG2 vs. Thr331Pro	-3.422	-18,77 to 11,92	No	ns	> 0,9999
	Ser259Leu + TUBG2 vs. Thr331Pro + TUBG1	2.901	-14,26 to 20,06	No	ns	> 0,9999
	Ser259Leu + TUBG2 vs. Thr331Pro + TUBG2	0.01449	-17,14 to 17,17	No	ns	> 0,9999
	Ser259Leu + TUBG2 vs. Leu387Pro	-4.511	-19,86 to 10,83	No	ns	0.9992
	Ser259Leu + TUBG2 vs. Leu387Pro + TUBG1	-2.973	-20,13 to 14,18	No	ns	> 0,9999
	Ser259Leu + TUBG2 vs. Leu387Pro + TUBG2	-2.443	-19,60 to 14,71	No	ns	> 0,9999
	Thr331Pro vs. Thr331Pro + TUBG1	6.323	-9,023 to 21,67	No	ns	0.9791
	Thr331Pro vs. Thr331Pro + TUBG2	3.436	-11,91 to 18,78	No	ns	> 0,9999
	Thr331Pro vs. Leu387Pro	-1.089	-14,38 to 12,20	No	ns	> 0,9999
	Thr331Pro vs. Leu387Pro + TUBG1	0.4487	-14,90 to 15,79	No	ns	> 0,9999
	Thr331Pro vs. Leu387Pro + TUBG2	0.979	-14,37 to 16,33	No	ns	> 0,9999
	Thr331Pro + TUBG1 vs. Thr331Pro + TUBG2	-2.887	-20,04 to 14,27	No	ns	> 0,9999
	Thr331Pro + TUBG1 vs. Leu387Pro	-7.413	-22,76 to 7,933	No	ns	0.9278
	Thr331Pro + TUBG1 vs. Leu387Pro + TUBG1	-5.875	-23,03 to 11,28	No	ns	0.9961
	Thr331Pro + TUBG1 vs. Leu387Pro + TUBG2	-5.344	-22,50 to 11,81	No	ns	0.9985
	Thr331Pro + TUBG2 vs. Leu387Pro	-4.526	-19,87 to 10,82	No	ns	0.9991
	Thr331Pro + TUBG2 vs. Leu387Pro + TUBG1	-2.988	-20,15 to 14,17	No	ns	> 0,9999
	Thr331Pro + TUBG2 vs. Leu387Pro + TUBG2	-2.457	-19,61 to 14,70	No	ns	> 0,9999
	Leu387Pro vs. Leu387Pro + TUBG1	1.538	-13,81 to 16,88	No	ns	> 0,9999
	Leu387Pro vs. Leu387Pro + TUBG2	2.068	-13,28 to 17,41	No	ns	> 0,9999
	Leu387Pro + TUBG1 vs. Leu387Pro + TUBG2	0.5303	-16,63 to 17,69	No	ns	> 0,9999
	IZ
	Empty vector vs. WT	-0.9232	-16,97 to 15,13	No	ns	> 0,9999
	Empty vector vs. Tyr92Cys	-47.08	-61,18 to -32,99	Yes	****	< 0,0001
	Empty vector vs. Tyr92Cys + TUBG1	-5.038	-19,13 to 9,058	No	ns	0.9941
	Empty vector vs. Tyr92Cys + TUBG2	-16.6	-30,69 to -2,502	Yes	**	0.0071
	Empty vector vs. Ser259Leu	-56.94	-71,04 to -42,84	Yes	****	< 0,0001
	Empty vector vs. Ser259Leu + TUBG1	-4.633	-20,68 to 11,42	No	ns	0.9993
	Empty vector vs. Ser259Leu + TUBG2	0.6119	-15,44 to 16,66	No	ns	> 0,9999
	Empty vector vs. Thr331Pro	-60.53	-74,63 to -46,43	Yes	****	< 0,0001
	Empty vector vs. Thr331Pro + TUBG1	-3.215	-19,26 to 12,83	No	ns	> 0,9999
	Empty vector vs. Thr331Pro + TUBG2	-7.104	-23,15 to 8,945	No	ns	0.9624
	Empty vector vs. Leu387Pro	-55.9	-70,00 to -41,80	Yes	****	< 0,0001
	Empty vector vs. Leu387Pro + TUBG1	-7.897	-23,95 to 8,153	No	ns	0.9178
	Empty vector vs. Leu387Pro + TUBG2	-9.386	-25,44 to 6,663	No	ns	0.7638
	WT vs. Tyr92Cys	-46.16	-61,51 to -30,81	Yes	****	< 0,0001
	WT vs. Tyr92Cys + TUBG1	-4.115	-19,46 to 11,23	No	ns	0.9997
	WT vs. Tyr92Cys + TUBG2	-15.67	-31,02 to -0,3287	Yes	*	0.0403
	WT vs. Ser259Leu	-56.02	-71,36 to -40,67	Yes	****	< 0,0001
	WT vs. Ser259Leu + TUBG1	-3.71	-20,87 to 13,45	No	ns	> 0,9999
	WT vs. Ser259Leu + TUBG2	1.535	-15,62 to 18,69	No	ns	> 0,9999
	WT vs. Thr331Pro	-59.61	-74,95 to -44,26	Yes	****	< 0,0001
	WT vs. Thr331Pro + TUBG1	-2.292	-19,45 to 14,87	No	ns	> 0,9999
	WT vs. Thr331Pro + TUBG2	-6.181	-23,34 to 10,98	No	ns	0.9937
	WT vs. Leu387Pro	-54.98	-70,32 to -39,63	Yes	****	< 0,0001
	WT vs. Leu387Pro + TUBG1	-6.974	-24,13 to 10,18	No	ns	0.9814
	WT vs. Leu387Pro + TUBG2	-8.463	-25,62 to 8,694	No	ns	0.9163
	Tyr92Cys vs. Tyr92Cys + TUBG1	42.05	28,76 to 55,34	Yes	****	< 0,0001
	Tyr92Cys vs. Tyr92Cys + TUBG2	30.49	17,20 to 43,78	Yes	****	< 0,0001
	Tyr92Cys vs. Ser259Leu	-9.858	-23,15 to 3,433	No	ns	0.3913
	Tyr92Cys vs. Ser259Leu + TUBG1	42.45	27,10 to 57,80	Yes	****	< 0,0001
	Tyr92Cys vs. Ser259Leu + TUBG2	47.7	32,35 to 63,04	Yes	****	< 0,0001
	Tyr92Cys vs. Thr331Pro	-13.45	-26,74 to -0,1552	Yes	*	0.0445
	Tyr92Cys vs. Thr331Pro + TUBG1	43.87	28,52 to 59,22	Yes	****	< 0,0001
	Tyr92Cys vs. Thr331Pro + TUBG2	39.98	24,63 to 55,33	Yes	****	< 0,0001
	Tyr92Cys vs. Leu387Pro	-8.816	-22,11 to 4,474	No	ns	0.5799
	Tyr92Cys vs. Leu387Pro + TUBG1	39.19	23,84 to 54,53	Yes	****	< 0,0001
	Tyr92Cys vs. Leu387Pro + TUBG2	37.7	22,35 to 53,04	Yes	****	< 0,0001
	Tyr92Cys + TUBG1 vs. Tyr92Cys + TUBG2	-11.56	-24,85 to 1,730	No	ns	0.1613
	Tyr92Cys + TUBG1 vs. Ser259Leu	-51.9	-65,19 to -38,61	Yes	****	< 0,0001
	Tyr92Cys + TUBG1 vs. Ser259Leu + TUBG1	0.4046	-14,94 to 15,75	No	ns	> 0,9999
	Tyr92Cys + TUBG1 vs. Ser259Leu + TUBG2	5.65	-9,696 to 21,00	No	ns	0.9923
	Tyr92Cys + TUBG1 vs. Thr331Pro	-55.49	-68,78 to -42,20	Yes	****	< 0,0001
	Tyr92Cys + TUBG1 vs. Thr331Pro + TUBG1	1.823	-13,52 to 17,17	No	ns	> 0,9999
	Tyr92Cys + TUBG1 vs. Thr331Pro + TUBG2	-2.066	-17,41 to 13,28	No	ns	> 0,9999
	Tyr92Cys + TUBG1 vs. Leu387Pro	-50.86	-64,15 to -37,57	Yes	****	< 0,0001
	Tyr92Cys + TUBG1 vs. Leu387Pro + TUBG1	-2.859	-18,20 to 12,49	No	ns	> 0,9999
	Tyr92Cys + TUBG1 vs. Leu387Pro + TUBG2	-4.348	-19,69 to 11,00	No	ns	0.9994
	Tyr92Cys + TUBG2 vs. Ser259Leu	-40.34	-53,63 to -27,05	Yes	****	< 0,0001
	Tyr92Cys + TUBG2 vs. Ser259Leu + TUBG1	11.96	-3,381 to 27,31	No	ns	0.3103
	Tyr92Cys + TUBG2 vs. Ser259Leu + TUBG2	17.21	1,864 to 32,56	Yes	*	0.0137
	Tyr92Cys + TUBG2 vs. Thr331Pro	-43.93	-57,22 to -30,64	Yes	****	< 0,0001
	Tyr92Cys + TUBG2 vs. Thr331Pro + TUBG1	13.38	-1,963 to 28,73	No	ns	0.1584
	Tyr92Cys + TUBG2 vs. Thr331Pro + TUBG2	9.494	-5,853 to 24,84	No	ns	0.6883
	Tyr92Cys + TUBG2 vs. Leu387Pro	-39.3	-52,59 to -26,01	Yes	****	< 0,0001
	Tyr92Cys + TUBG2 vs. Leu387Pro + TUBG1	8.701	-6,645 to 24,05	No	ns	0.8002
	Tyr92Cys + TUBG2 vs. Leu387Pro + TUBG2	7.212	-8,135 to 22,56	No	ns	0.9408
	Ser259Leu vs. Ser259Leu + TUBG1	52.31	36,96 to 67,65	Yes	****	< 0,0001
	Ser259Leu vs. Ser259Leu + TUBG2	57.55	42,21 to 72,90	Yes	****	< 0,0001
	Ser259Leu vs. Thr331Pro	-3.588	-16,88 to 9,702	No	ns	0.9997
	Ser259Leu vs. Thr331Pro + TUBG1	53.73	38,38 to 69,07	Yes	****	< 0,0001
	Ser259Leu vs. Thr331Pro + TUBG2	49.84	34,49 to 65,18	Yes	****	< 0,0001
	Ser259Leu vs. Leu387Pro	1.042	-12,25 to 14,33	No	ns	> 0,9999
	Ser259Leu vs. Leu387Pro + TUBG1	49.04	33,70 to 64,39	Yes	****	< 0,0001
	Ser259Leu vs. Leu387Pro + TUBG2	47.55	32,21 to 62,90	Yes	****	< 0,0001
	Ser259Leu + TUBG1 vs. Ser259Leu + TUBG2	5.245	-11,91 to 22,40	No	ns	0.9987
	Ser259Leu + TUBG1 vs. Thr331Pro	-55.9	-71,24 to -40,55	Yes	****	< 0,0001
	Ser259Leu + TUBG1 vs. Thr331Pro + TUBG1	1.419	-15,74 to 18,58	No	ns	> 0,9999
	Ser259Leu + TUBG1 vs. Thr331Pro + TUBG2	-2.471	-19,63 to 14,69	No	ns	> 0,9999
	Ser259Leu + TUBG1 vs. Leu387Pro	-51.27	-66,61 to -35,92	Yes	****	< 0,0001
	Ser259Leu + TUBG1 vs. Leu387Pro + TUBG1	-3.263	-20,42 to 13,89	No	ns	> 0,9999
	Ser259Leu + TUBG1 vs. Leu387Pro + TUBG2	-4.753	-21,91 to 12,40	No	ns	0.9996
	Ser259Leu + TUBG2 vs. Thr331Pro	-61.14	-76,49 to -45,79	Yes	****	< 0,0001
	Ser259Leu + TUBG2 vs. Thr331Pro + TUBG1	-3.827	-20,98 to 13,33	No	ns	> 0,9999
	Ser259Leu + TUBG2 vs. Thr331Pro + TUBG2	-7.716	-24,87 to 9,441	No	ns	0.9575
	Ser259Leu + TUBG2 vs. Leu387Pro	-56.51	-71,86 to -41,17	Yes	****	< 0,0001
	Ser259Leu + TUBG2 vs. Leu387Pro + TUBG1	-8.509	-25,67 to 8,649	No	ns	0.9132
	Ser259Leu + TUBG2 vs. Leu387Pro + TUBG2	-9.998	-27,16 to 7,159	No	ns	0.7682
	Thr331Pro vs. Thr331Pro + TUBG1	57.31	41,97 to 72,66	Yes	****	< 0,0001
	Thr331Pro vs. Thr331Pro + TUBG2	53.42	38,08 to 68,77	Yes	****	< 0,0001
	Thr331Pro vs. Leu387Pro	4.629	-8,661 to 17,92	No	ns	0.9954
	Thr331Pro vs. Leu387Pro + TUBG1	52.63	37,29 to 67,98	Yes	****	< 0,0001
	Thr331Pro vs. Leu387Pro + TUBG2	51.14	35,80 to 66,49	Yes	****	< 0,0001
	Thr331Pro + TUBG1 vs. Thr331Pro + TUBG2	-3.89	-21,05 to 13,27	No	ns	> 0,9999
	Thr331Pro + TUBG1 vs. Leu387Pro	-52.68	-68,03 to -37,34	Yes	****	< 0,0001
	Thr331Pro + TUBG1 vs. Leu387Pro + TUBG1	-4.682	-21,84 to 12,48	No	ns	0.9996
	Thr331Pro + TUBG1 vs. Leu387Pro + TUBG2	-6.172	-23,33 to 10,99	No	ns	0.9938
	Thr331Pro + TUBG2 vs. Leu387Pro	-48.8	-64,14 to -33,45	Yes	****	< 0,0001
	Thr331Pro + TUBG2 vs. Leu387Pro + TUBG1	-0.7924	-17,95 to 16,37	No	ns	> 0,9999
	Thr331Pro + TUBG2 vs. Leu387Pro + TUBG2	-2.282	-19,44 to 14,88	No	ns	> 0,9999
	Leu387Pro vs. Leu387Pro + TUBG1	48	32,66 to 63,35	Yes	****	< 0,0001
	Leu387Pro vs. Leu387Pro + TUBG2	46.51	31,17 to 61,86	Yes	****	< 0,0001
	Leu387Pro + TUBG1 vs. Leu387Pro + TUBG2	-1.49	-18,65 to 15,67	No	ns	> 0,9999
	CP
	Empty vector vs. WT	0.2409	-15,81 to 16,29	No	ns	> 0,9999
	Empty vector vs. Tyr92Cys	54.64	40,54 to 68,73	Yes	****	< 0,0001
	Empty vector vs. Tyr92Cys + TUBG1	10.38	-3,714 to 24,48	No	ns	0.4031
	Empty vector vs. Tyr92Cys + TUBG2	27.01	12,92 to 41,11	Yes	****	< 0,0001
	Empty vector vs. Ser259Leu	65.78	51,69 to 79,88	Yes	****	< 0,0001
	Empty vector vs. Ser259Leu + TUBG1	5.059	-10,99 to 21,11	No	ns	0.9983
	Empty vector vs. Ser259Leu + TUBG2	-0.5933	-16,64 to 15,46	No	ns	> 0,9999
	Empty vector vs. Thr331Pro	63.97	49,87 to 78,07	Yes	****	< 0,0001
	Empty vector vs. Thr331Pro + TUBG1	0.3318	-15,72 to 16,38	No	ns	> 0,9999
	Empty vector vs. Thr331Pro + TUBG2	7.109	-8,941 to 23,16	No	ns	0.9623
	Empty vector vs. Leu387Pro	60.43	46,33 to 74,53	Yes	****	< 0,0001
	Empty vector vs. Leu387Pro + TUBG1	10.89	-5,161 to 26,94	No	ns	0.5426
	Empty vector vs. Leu387Pro + TUBG2	11.85	-4,201 to 27,90	No	ns	0.3993
	WT vs. Tyr92Cys	54.4	39,05 to 69,74	Yes	****	< 0,0001
	WT vs. Tyr92Cys + TUBG1	10.14	-5,205 to 25,49	No	ns	0.5861
	WT vs. Tyr92Cys + TUBG2	26.77	11,42 to 42,12	Yes	****	< 0,0001
	WT vs. Ser259Leu	65.54	50,20 to 80,89	Yes	****	< 0,0001
	WT vs. Ser259Leu + TUBG1	4.819	-12,34 to 21,98	No	ns	0.9995
	WT vs. Ser259Leu + TUBG2	-0.8343	-17,99 to 16,32	No	ns	> 0,9999
	WT vs. Thr331Pro	63.73	48,38 to 79,07	Yes	****	< 0,0001
	WT vs. Thr331Pro + TUBG1	0.09089	-17,07 to 17,25	No	ns	> 0,9999
	WT vs. Thr331Pro + TUBG2	6.868	-10,29 to 24,03	No	ns	0.9837
	WT vs. Leu387Pro	60.19	44,84 to 75,53	Yes	****	< 0,0001
	WT vs. Leu387Pro + TUBG1	10.65	-6,510 to 27,81	No	ns	0.6837
	WT vs. Leu387Pro + TUBG2	11.61	-5,551 to 28,76	No	ns	0.5474
	Tyr92Cys vs. Tyr92Cys + TUBG1	-44.25	-57,54 to -30,96	Yes	****	< 0,0001
	Tyr92Cys vs. Tyr92Cys + TUBG2	-27.63	-40,92 to -14,34	Yes	****	< 0,0001
	Tyr92Cys vs. Ser259Leu	11.15	-2,145 to 24,44	No	ns	0.2055
	Tyr92Cys vs. Ser259Leu + TUBG1	-49.58	-64,92 to -34,23	Yes	****	< 0,0001
	Tyr92Cys vs. Ser259Leu + TUBG2	-55.23	-70,58 to -39,88	Yes	****	< 0,0001
	Tyr92Cys vs. Thr331Pro	9.332	-3,958 to 22,62	No	ns	0.4843
	Tyr92Cys vs. Thr331Pro + TUBG1	-54.31	-69,65 to -38,96	Yes	****	< 0,0001
	Tyr92Cys vs. Thr331Pro + TUBG2	-47.53	-62,87 to -32,18	Yes	****	< 0,0001
	Tyr92Cys vs. Leu387Pro	5.792	-7,498 to 19,08	No	ns	0.9668
	Tyr92Cys vs. Leu387Pro + TUBG1	-43.75	-59,09 to -28,40	Yes	****	< 0,0001
	Tyr92Cys vs. Leu387Pro + TUBG2	-42.79	-58,14 to -27,44	Yes	****	< 0,0001
	Tyr92Cys + TUBG1 vs. Tyr92Cys + TUBG2	16.63	3,339 to 29,92	Yes	**	0.0028
	Tyr92Cys + TUBG1 vs. Ser259Leu	55.4	42,11 to 68,69	Yes	****	< 0,0001
	Tyr92Cys + TUBG1 vs. Ser259Leu + TUBG1	-5.323	-20,67 to 10,02	No	ns	0.9956
	Tyr92Cys + TUBG1 vs. Ser259Leu + TUBG2	-10.98	-26,32 to 4,370	No	ns	0.4529
	Tyr92Cys + TUBG1 vs. Thr331Pro	53.59	40,30 to 66,88	Yes	****	< 0,0001
	Tyr92Cys + TUBG1 vs. Thr331Pro + TUBG1	-10.05	-25,40 to 5,296	No	ns	0.6007
	Tyr92Cys + TUBG1 vs. Thr331Pro + TUBG2	-3.274	-18,62 to 12,07	No	ns	> 0,9999
	Tyr92Cys + TUBG1 vs. Leu387Pro	50.05	36,76 to 63,34	Yes	****	< 0,0001
	Tyr92Cys + TUBG1 vs. Leu387Pro + TUBG1	0.5062	-14,84 to 15,85	No	ns	> 0,9999
	Tyr92Cys + TUBG1 vs. Leu387Pro + TUBG2	1.465	-13,88 to 16,81	No	ns	> 0,9999
	Tyr92Cys + TUBG2 vs. Ser259Leu	38.77	25,48 to 52,06	Yes	****	< 0,0001
	Tyr92Cys + TUBG2 vs. Ser259Leu + TUBG1	-21.95	-37,30 to -6,606	Yes	***	0.0003
	Tyr92Cys + TUBG2 vs. Ser259Leu + TUBG2	-27.61	-42,95 to -12,26	Yes	****	< 0,0001
	Tyr92Cys + TUBG2 vs. Thr331Pro	36.96	23,67 to 50,25	Yes	****	< 0,0001
	Tyr92Cys + TUBG2 vs. Thr331Pro + TUBG1	-26.68	-42,03 to -11,33	Yes	****	< 0,0001
	Tyr92Cys + TUBG2 vs. Thr331Pro + TUBG2	-19.9	-35,25 to -4,557	Yes	**	0.0016
	Tyr92Cys + TUBG2 vs. Leu387Pro	33.42	20,13 to 46,71	Yes	****	< 0,0001
	Tyr92Cys + TUBG2 vs. Leu387Pro + TUBG1	-16.12	-31,47 to -0,7771	Yes	*	0.0297
	Tyr92Cys + TUBG2 vs. Leu387Pro + TUBG2	-15.16	-30,51 to 0,1822	No	ns	0.0562
	Ser259Leu vs. Ser259Leu + TUBG1	-60.72	-76,07 to -45,38	Yes	****	< 0,0001
	Ser259Leu vs. Ser259Leu + TUBG2	-66.38	-81,72 to -51,03	Yes	****	< 0,0001
	Ser259Leu vs. Thr331Pro	-1.813	-15,10 to 11,48	No	ns	> 0,9999
	Ser259Leu vs. Thr331Pro + TUBG1	-65.45	-80,80 to -50,10	Yes	****	< 0,0001
	Ser259Leu vs. Thr331Pro + TUBG2	-58.67	-74,02 to -43,33	Yes	****	< 0,0001
	Ser259Leu vs. Leu387Pro	-5.353	-18,64 to 7,937	No	ns	0.9828
	Ser259Leu vs. Leu387Pro + TUBG1	-54.89	-70,24 to -39,55	Yes	****	< 0,0001
	Ser259Leu vs. Leu387Pro + TUBG2	-53.93	-69,28 to -38,59	Yes	****	< 0,0001
	Ser259Leu + TUBG1 vs. Ser259Leu + TUBG2	-5.653	-22,81 to 11,50	No	ns	0.9973
	Ser259Leu + TUBG1 vs. Thr331Pro	58.91	43,56 to 74,26	Yes	****	< 0,0001
	Ser259Leu + TUBG1 vs. Thr331Pro + TUBG1	-4.728	-21,89 to 12,43	No	ns	0.9996
	Ser259Leu + TUBG1 vs. Thr331Pro + TUBG2	2.049	-15,11 to 19,21	No	ns	> 0,9999
	Ser259Leu + TUBG1 vs. Leu387Pro	55.37	40,02 to 70,72	Yes	****	< 0,0001
	Ser259Leu + TUBG1 vs. Leu387Pro + TUBG1	5.829	-11,33 to 22,99	No	ns	0.9964
	Ser259Leu + TUBG1 vs. Leu387Pro + TUBG2	6.788	-10,37 to 23,95	No	ns	0.9852
	Ser259Leu + TUBG2 vs. Thr331Pro	64.56	49,22 to 79,91	Yes	****	< 0,0001
	Ser259Leu + TUBG2 vs. Thr331Pro + TUBG1	0.9251	-16,23 to 18,08	No	ns	> 0,9999
	Ser259Leu + TUBG2 vs. Thr331Pro + TUBG2	7.702	-9,456 to 24,86	No	ns	0.9581
	Ser259Leu + TUBG2 vs. Leu387Pro	61.02	45,68 to 76,37	Yes	****	< 0,0001
	Ser259Leu + TUBG2 vs. Leu387Pro + TUBG1	11.48	-5,676 to 28,64	No	ns	0.5654
	Ser259Leu + TUBG2 vs. Leu387Pro + TUBG2	12.44	-4,716 to 29,60	No	ns	0.4295
	Thr331Pro vs. Thr331Pro + TUBG1	-63.64	-78,98 to -48,29	Yes	****	< 0,0001
	Thr331Pro vs. Thr331Pro + TUBG2	-56.86	-72,21 to -41,51	Yes	****	< 0,0001
	Thr331Pro vs. Leu387Pro	-3.54	-16,83 to 9,750	No	ns	0.9997
	Thr331Pro vs. Leu387Pro + TUBG1	-53.08	-68,43 to -37,73	Yes	****	< 0,0001
	Thr331Pro vs. Leu387Pro + TUBG2	-52.12	-67,47 to -36,78	Yes	****	< 0,0001
	Thr331Pro + TUBG1 vs. Thr331Pro + TUBG2	6.777	-10,38 to 23,93	No	ns	0.9854
	Thr331Pro + TUBG1 vs. Leu387Pro	60.1	44,75 to 75,44	Yes	****	< 0,0001
	Thr331Pro + TUBG1 vs. Leu387Pro + TUBG1	10.56	-6,601 to 27,71	No	ns	0.6961
	Thr331Pro + TUBG1 vs. Leu387Pro + TUBG2	11.52	-5,641 to 28,67	No	ns	0.5605
	Thr331Pro + TUBG2 vs. Leu387Pro	53.32	37,97 to 68,67	Yes	****	< 0,0001
	Thr331Pro + TUBG2 vs. Leu387Pro + TUBG1	3.78	-13,38 to 20,94	No	ns	> 0,9999
	Thr331Pro + TUBG2 vs. Leu387Pro + TUBG2	4.739	-12,42 to 21,90	No	ns	0.9996
	Leu387Pro vs. Leu387Pro + TUBG1	-49.54	-64,89 to -34,19	Yes	****	< 0,0001
	Leu387Pro vs. Leu387Pro + TUBG2	-48.58	-63,93 to -33,24	Yes	****	< 0,0001
	Leu387Pro + TUBG1 vs. Leu387Pro + TUBG2	0.9593	-16,20 to 18,12	No	ns	> 0,9999
	Suppl. Figure 3 - Effects of TUBG1 variants on neural progenitors
S3 - a	ANOVA table. one-way ANOVA
	n=5 (control); n=4 (WT); n=4 (Tyr92Cys); n=5 (Ser259Leu); n=4Thr331Pro; n=7 (Leu387Pro)	SS	DF	MS	F (DFn. DFd)	P value
	Treatment (between columns)	238.7	5	47.75	F (5. 24) = 4.428	P = 0.0053
	Residual (within columns)	258.8	24	10.78
	Total	497.5	29
	Dunnett's multiple comparisons test	Mean Diff.	95% CI of diff.	Significant?	Summary	Adjusted P Value
	Empty Vector vs. TUBG1-WT	-0.3486	-6.286 to 5.589	No	ns	0.9997
	Empty Vector vs. TUBG1-Tyr92Cys	-1.074	-7.012 to 4.864	No	ns	0.9836
	Empty Vector vs. TUBG1-Ser259Leu	-0.419	-6.017 to 5.179	No	ns	0.9997
	Empty Vector vs. TUBG1-Thr331Pro	-8.144	-13.74 to -2.546	Yes	**	0.0028
	Empty Vector vs. TUBG1-Leu387Pro	-1.312	-6.495 to 3.870	No	ns	0.9363
	TUBG1-WT vs. Empty Vector	0.3486	-5,589 to 6,286	No	ns	0.9997
	TUBG1-WT vs. TUBG1-Y92C	-0.7254	-6,984 to 5,533	No	ns	0.9977
	TUBG1-WT vs. TUBG1-S259L	-0.07045	-6,008 to 5,867	No	ns	> 0,9999
	TUBG1-WT vs. TUBG1-T331P	-7.796	-13,73 to -1,858	Yes	**	0.0072
	TUBG1-WT vs. TUBG1-L387P	-0.9638	-6,512 to 4,584	No	ns	0.9862
S3 - c	ANOVA table. one-way ANOVA
	n=3 (Control-Empty vector); n=5 (TUBG1-WT); n=5 (TUBG1-Tyr92Cys); n=4 (TUBG1-Thr331Pro)	SS	DF	MS	F (DFn. DFd)	P value
	Treatment (between columns)	869.7	3	289.9	F (3. 13) = 2.245	P = 0.1316
	Residual (within columns)	1679	13	129.2
	Total	2549	16
	Dunett's multiple comparisons test	Mean Diff.	95% CI of diff.	Significant?	Summary	Adjusted P Value
	Control-Empty Vector vs, TUBG1 - WT	-7.709	-29,74 to 14,32	No	ns	0.6833
	Control-Empty Vector vs, TUBG1 - Tyr92Cys	-5.711	-27,74 to 16,32	No	ns	0.8323
	Control-Empty Vector vs, TUBG1 - Thr331Pro	-20.88	-43,92 to 2,160	No	ns	0.0783
	TUBG1 - WT vs, TUBG1 - Tyr92Cys	7.709	-14,32 to 29,74	No	ns	0.6833
	TUBG1 - WT vs, TUBG1 - Thr331Pro	1.998	-17,08 to 21,08	No	ns	0.9848
	TUBG1 - Tyr92Cys vs, TUBG1 - Thr331Pro	-13.17	-33,41 to 7,065	No	ns	0.2443
S3 - d	ANOVA table. one-way ANOVA
	n=3 (Control-Empty vector); n=5 (TUBG1-WT); n=5 (TUBG1-Tyr92Cys); n=4 (TUBG1-Thr331Pro)	SS	DF	MS	F (DFn, DFd)	P value
	Treatment (between columns)	292.1	3	97.35	F (3, 13) = 3,563	P = 0,0444
	Residual (within columns)	355.2	13	27.32
	Total	647.2	16
	Dunett's multiple comparisons test	Mean Diff,	95% CI of diff,	Significant?	Summary	Adjusted P Value
	Control-Empty Vector vs, TUBG1 - WT	-2.866	-13,00 to 7,267	No	ns	0.796
	Control-Empty Vector vs, TUBG1 - Tyr92Cys	0.01773	-10,12 to 10,15	No	ns	> 0,9999
	Control-Empty Vector vs, TUBG1 - Thr331Pro	-10.43	-21,03 to 0,1663	No	ns	0.0539
	TUBG1 - WT vs. Control-Empty Vector	2.866	-7,267 to 13,00	No	ns	0.796
	TUBG1 - WT vs, TUBG1 - Tyr92Cys	2.884	-5,892 to 11,66	No	ns	0.7204
	TUBG1 - WT vs, TUBG1 - Thr331Pro	-7.565	-16,87 to 1,743	No	ns	0.1209
S3 - e	ANOVA table. one-way ANOVA
	n=3 (Control-Empty vector); n=5 (TUBG1-WT); n=5 (TUBG1-Tyr92Cys); n=4 (TUBG1-Thr331Pro)	SS	DF	MS	F (DFn. DFd)	P value
	Treatment (between columns)	0.02844	3	0.00948	F (3. 13) = 4.569	P = 0.0214
	Residual (within columns)	0.02697	13	0.002075
	Total	0.05541	16
	Dunett's multiple comparisons test	Mean Diff.	95% CI of diff.	Significant?	Summary	Adjusted P Value
	Control-Empty Vector vs. TUBG1 - WT	0.04152	-0.04679 to 0.1298	No	ns	0.4797
	Control-Empty Vector vs. TUBG1 - Tyr92Cys	-0.003062	-0.09137 to 0.08524	No	ns	0.9994
	Control-Empty Vector vs. TUBG1 - Thr331Pro	0.1008	0.008429 to 0.1931	Yes	*	0.032
	TUBG1 - WT vs. TUBG1 - Tyr92Cys	-0.04458	-0.1234 to 0.03427	No	ns	0.3766
	TUBG1 - WT vs. TUBG1 - Thr331Pro	0.05926	-0.02437 to 0.1429	No	ns	0.2071
S3 - f	Anova table. 2-way ordinary ANOVA
	n=5 (control); n=4 (WT); n=3 (Tyr92Cys); n=3 (Ser259Leu); n=4Thr331Pro; n=5 (Leu387Pro)	SS	DF	MS	F (DFn. DFd)	P value
	Interaction	551.5	15	36.77	F (15. 72) = 0.5785	P = 0.8821
	Gentotype	402.2	5	80.43	F (5. 72) = 1.265	P = 0.2883
	Marker	9512	3	3171	F (3. 72) = 49.89	P < 0.0001
	Residual	4576	72	63.56
	Tukey's multiple comparisons test	Mean Diff.	95% CI of diff.	Significant?	Summary	Adjusted P Value
	Pax6+/Tbr2-
	Control-Empty Vector vs. Tubg1-WT	4.757	-10.01 to 19.52	No	ns	0.9337
	Control-Empty Vector vs. Tubg1-Tyr92Cys	-3.336	-20.38 to 13.71	No	ns	0.9925
	Control-Empty Vector vs. Tubg1-Ser259Leu	1.659	-15.39 to 18.71	No	ns	0.9997
	Control-Empty Vector vs. Tubg1-Thr331Pro	5.555	-10.10 to 21.21	No	ns	0.9032
	Control-Empty Vector vs. Tubg1-Leu387Pro	1.351	-13.41 to 16.11	No	ns	0.9998
	Tubg1-WT vs. Tubg1-Tyr92Cys	-8.093	-25.14 to 8.954	No	ns	0.7329
	Tubg1-WT vs. Tubg1-Ser259Leu	-3.098	-20.14 to 13.95	No	ns	0.9947
	Tubg1-WT vs. Tubg1-Thr331Pro	0.7981	-14.86 to 16.46	No	ns	> 0.9999
	Tubg1-WT vs. Tubg1-Leu387Pro	-3.406	-18.17 to 11.36	No	ns	0.9841
	Tubg1-Tyr92Cys vs. Tubg1-Ser259Leu	4.994	-14.06 to 24.05	No	ns	0.9721
	Tubg1-Tyr92Cys vs. Tubg1-Thr331Pro	8.891	-8.937 to 26.72	No	ns	0.6903
	Tubg1-Tyr92Cys vs. Tubg1-Leu387Pro	4.687	-12.36 to 21.73	No	ns	0.9657
	Tubg1-Ser259Leu vs. Tubg1-Thr331Pro	3.896	-13.93 to 21.72	No	ns	0.9875
	Tubg1-Ser259Leu vs. Tubg1-Leu387Pro	-0.3076	-17.35 to 16.74	No	ns	> 0.9999
	Tubg1-Thr331Pro vs. Tubg1-Leu387Pro	-4.204	-19.86 to 11.45	No	ns	0.9691
	Pax6+/Tbr2+
	Control-Empty Vector vs. Tubg1-WT	3.459	-13.59 to 20.51	No	ns	0.9911
	Control-Empty Vector vs. Tubg1-Tyr92Cys	1.275	-15.77 to 18.32	No	ns	> 0.9999
	Control-Empty Vector vs. Tubg1-Ser259Leu	0.7683	-16.28 to 17.82	No	ns	> 0.9999
	Control-Empty Vector vs. Tubg1-Thr331Pro	1.917	-13.74 to 17.58	No	ns	0.9992
	Control-Empty Vector vs. Tubg1-Leu387Pro	2.034	-12.73 to 16.80	No	ns	0.9986
	Tubg1-WT vs. Tubg1-Tyr92Cys	-2.184	-21.24 to 16.87	No	ns	0.9994
	Tubg1-WT vs. Tubg1-Ser259Leu	-2.69	-21.75 to 16.37	No	ns	0.9984
	Tubg1-WT vs. Tubg1-Thr331Pro	-1.542	-19.37 to 16.29	No	ns	0.9999
	Tubg1-WT vs. Tubg1-Leu387Pro	-1.425	-18.47 to 15.62	No	ns	0.9999
	Tubg1-Tyr92Cys vs. Tubg1-Ser259Leu	-0.5065	-19.57 to 18.55	No	ns	> 0.9999
	Tubg1-Tyr92Cys vs. Tubg1-Thr331Pro	0.6423	-17.19 to 18.47	No	ns	> 0.9999
	Tubg1-Tyr92Cys vs. Tubg1-Leu387Pro	0.7591	-16.29 to 17.81	No	ns	> 0.9999
	Tubg1-Ser259Leu vs. Tubg1-Thr331Pro	1.149	-16.68 to 18.98	No	ns	> 0.9999
	Tubg1-Ser259Leu vs. Tubg1-Leu387Pro	1.266	-15.78 to 18.31	No	ns	> 0.9999
	Tubg1-Thr331Pro vs. Tubg1-Leu387Pro	0.1167	-15.54 to 15.78	No	ns	> 0.9999
	Pax6-/Tbr2+
	Control-Empty Vector vs. Tubg1-WT	2.807	-12.85 to 18.47	No	ns	0.995
	Control-Empty Vector vs. Tubg1-Tyr92Cys	6.422	-10.62 to 23.47	No	ns	0.8785
	Control-Empty Vector vs. Tubg1-Ser259Leu	5.97	-11.08 to 23.02	No	ns	0.9079
	Control-Empty Vector vs. Tubg1-Thr331Pro	0.5022	-15.16 to 16.16	No	ns	> 0.9999
	Control-Empty Vector vs. Tubg1-Leu387Pro	1.849	-12.91 to 16.61	No	ns	0.9991
	Tubg1-WT vs. Tubg1-Tyr92Cys	3.616	-14.21 to 21.44	No	ns	0.9911
	Tubg1-WT vs. Tubg1-Ser259Leu	3.164	-14.66 to 20.99	No	ns	0.9952
	Tubg1-WT vs. Tubg1-Thr331Pro	-2.304	-18.81 to 14.20	No	ns	0.9985
	Tubg1-WT vs. Tubg1-Leu387Pro	-0.9572	-16.62 to 14.70	No	ns	> 0.9999
	Tubg1-Tyr92Cys vs. Tubg1-Ser259Leu	-0.4521	-19.51 to 18.61	No	ns	> 0.9999
	Tubg1-Tyr92Cys vs. Tubg1-Thr331Pro	-5.92	-23.75 to 11.91	No	ns	0.9252
	Tubg1-Tyr92Cys vs. Tubg1-Leu387Pro	-4.573	-21.62 to 12.47	No	ns	0.9692
	Tubg1-Ser259Leu vs. Tubg1-Thr331Pro	-5.468	-23.30 to 12.36	No	ns	0.9458
	Tubg1-Ser259Leu vs. Tubg1-Leu387Pro	-4.121	-21.17 to 12.93	No	ns	0.9804
	Tubg1-Thr331Pro vs. Tubg1-Leu387Pro	1.347	-14.31 to 17.01	No	ns	0.9999
	Pax6-/Tbr2-
	Control-Empty Vector vs. Tubg1-WT	11.55	-4.105 to 27.21	No	ns	0.2692
	Control-Empty Vector vs. Tubg1-Tyr92Cys	-0.07443	-17.12 to 16.97	No	ns	> 0.9999
	Control-Empty Vector vs. Tubg1-Ser259Leu	8.67	-8.377 to 25.72	No	ns	0.6722
	Control-Empty Vector vs. Tubg1-Thr331Pro	8.877	-6.781 to 24.54	No	ns	0.5624
	Control-Empty Vector vs. Tubg1-Leu387Pro	11.62	-3.146 to 26.38	No	ns	0.206
	Tubg1-WT vs. Tubg1-Tyr92Cys	-11.63	-29.46 to 6.200	No	ns	0.4048
	Tubg1-WT vs. Tubg1-Ser259Leu	-2.883	-20.71 to 14.94	No	ns	0.9969
	Tubg1-WT vs. Tubg1-Thr331Pro	-2.676	-19.18 to 13.83	No	ns	0.9969
	Tubg1-WT vs. Tubg1-Leu387Pro	0.06339	-15.60 to 15.72	No	ns	> 0.9999
	Tubg1-Tyr92Cys vs. Tubg1-Ser259Leu	8.745	-10.31 to 27.80	No	ns	0.7599
	Tubg1-Tyr92Cys vs. Tubg1-Thr331Pro	8.951	-8.877 to 26.78	No	ns	0.6841
	Tubg1-Tyr92Cys vs. Tubg1-Leu387Pro	11.69	-5.356 to 28.74	No	ns	0.3481
	Tubg1-Ser259Leu vs. Tubg1-Thr331Pro	0.2068	-17.62 to 18.03	No	ns	> 0.9999
	Tubg1-Ser259Leu vs. Tubg1-Leu387Pro	2.947	-14.10 to 19.99	No	ns	0.9958
	Tubg1-Thr331Pro vs. Tubg1-Leu387Pro	2.74	-12.92 to 18.40	No	ns	0.9955
	Suppl. Figure 4 - Effects of post-mitotic expression of TUBG1 variants on neuronal positioning
S4 - d	Anova table. 2-way ordinary ANOVA
	n=3	SS	DF	MS	F (DFn. DFd)	P value
	Interaction	29422	15	1961	F (15. 52) = 98.03	P < 0.0001
	Gentotype	0.0002054	5	0.00004107	F (5. 52) = 2.053e-006	P > 0.9999
	Layer	12822	3	4274	F (3. 52) = 213.6	P < 0.0001
	Residual	1040	52	20.01
	Tukey's multiple comparisons test	Mean Diff.	95% CI of diff.	Significant?	Summary	Adjusted P Value
	WM
	Empty vector vs. WT	-3.904	-13.26 to 5.454	No	ns	0.8181
	Empty vector vs. Tyr92Cys	-28.49	-39.95 to -17.03	Yes	****	< 0.0001
	Empty vector vs. Ser259Leu	-26.11	-36.21 to -16.00	Yes	****	< 0.0001
	Empty vector vs. Thr331Pro	-20.23	-30.34 to -10.12	Yes	****	< 0.0001
	Empty vector vs. Leu387Pro	-30.02	-40.12 to -19.91	Yes	****	< 0.0001
	WT vs. Tyr92Cys	-24.59	-36.05 to -13.13	Yes	****	< 0.0001
	WT vs. Ser259Leu	-22.2	-32.31 to -12.10	Yes	****	< 0.0001
	WT vs. Thr331Pro	-16.33	-26.43 to -6.219	Yes	****	< 0.0001
	WT vs. Leu387Pro	-26.11	-36.22 to -16.01	Yes	****	< 0.0001
	Tyr92Cys vs. Ser259Leu	2.386	-9.695 to 14.47	No	ns	0.9917
	Tyr92Cys vs. Thr331Pro	8.263	-3.818 to 20.34	No	ns	0.3434
	Tyr92Cys vs. Leu387Pro	-1.523	-13.60 to 10.56	No	ns	0.999
	Ser259Leu vs. Thr331Pro	5.877	-4.929 to 16.68	No	ns	0.5964
	Ser259Leu vs. Leu387Pro	-3.91	-14.72 to 6.896	No	ns	0.8908
	Thr331Pro vs. Leu387Pro	-9.787	-20.59 to 1.019	No	ns	0.0968
	L6
	Empty vector vs. WT	0.4775	-8.880 to 9.836	No	ns	> 0.9999
	Empty vector vs. Tyr92Cys	-25.52	-36.99 to -14.06	Yes	****	< 0.0001
	Empty vector vs. Ser259Leu	-19.62	-29.73 to -9.516	Yes	****	< 0.0001
	Empty vector vs. Thr331Pro	-15.62	-25.73 to -5.516	Yes	****	< 0.0001
	Empty vector vs. Leu387Pro	-19.8	-29.90 to -9.689	Yes	****	< 0.0001
	WT vs. Tyr92Cys	-26	-37.46 to -14.54	Yes	****	< 0.0001
	WT vs. Ser259Leu	-20.1	-30.21 to -9.993	Yes	****	< 0.0001
	WT vs. Thr331Pro	-16.1	-26.21 to -5.993	Yes	****	< 0.0001
	WT vs. Leu387Pro	-20.27	-30.38 to -10.17	Yes	****	< 0.0001
	Tyr92Cys vs. Ser259Leu	5.902	-6.179 to 17.98	No	ns	0.6996
	Tyr92Cys vs. Thr331Pro	9.902	-2.179 to 21.98	No	ns	0.1667
	Tyr92Cys vs. Leu387Pro	5.728	-6.353 to 17.81	No	ns	0.7251
	Ser259Leu vs. Thr331Pro	4	-6.806 to 14.81	No	ns	0.8811
	Ser259Leu vs. Leu387Pro	-0.1733	-10.98 to 10.63	No	ns	> 0.9999
	Thr331Pro vs. Leu387Pro	-4.173	-14.98 to 6.632	No	ns	0.8611
	L5
	Empty vector vs. WT	0.2925	-9.065 to 9.650	No	ns	> 0.9999
	Empty vector vs. Tyr92Cys	-17.04	-28.50 to -5.574	Yes	****	< 0.0001
	Empty vector vs. Ser259Leu	-25.9	-36.01 to -15.80	Yes	****	< 0.0001
	Empty vector vs. Thr331Pro	-28.27	-38.37 to -18.16	Yes	****	< 0.0001
	Empty vector vs. Leu387Pro	-22.91	-33.02 to -12.80	Yes	****	< 0.0001
	WT vs. Tyr92Cys	-17.33	-28.79 to -5.866	Yes	****	< 0.0001
	WT vs. Ser259Leu	-26.2	-36.30 to -16.09	Yes	****	< 0.0001
	WT vs. Thr331Pro	-28.56	-38.67 to -18.45	Yes	****	< 0.0001
	WT vs. Leu387Pro	-23.2	-33.31 to -13.09	Yes	****	< 0.0001
	Tyr92Cys vs. Ser259Leu	-8.869	-20.95 to 3.212	No	ns	0.2682
	Tyr92Cys vs. Thr331Pro	-11.23	-23.31 to 0.8494	No	ns	0.0824
	Tyr92Cys vs. Leu387Pro	-5.875	-17.96 to 6.206	No	ns	0.7036
	Ser259Leu vs. Thr331Pro	-2.362	-13.17 to 8.443	No	ns	0.9867
	Ser259Leu vs. Leu387Pro	2.994	-7.811 to 13.80	No	ns	0.9625
	Thr331Pro vs. Leu387Pro	5.357	-5.449 to 16.16	No	ns	0.6865
	L2-L4
	Empty vector vs. WT	3.135	-6.223 to 12.49	No	ns	0.9187
	Empty vector vs. Tyr92Cys	71.07	59.61 to 82.53	Yes	****	< 0.0001
	Empty vector vs. Ser259Leu	71.65	61.54 to 81.75	Yes	****	< 0.0001
	Empty vector vs. Thr331Pro	64.12	54.01 to 74.23	Yes	****	< 0.0001
	Empty vector vs. Leu387Pro	72.72	62.61 to 82.83	Yes	****	< 0.0001
	WT vs. Tyr92Cys	67.94	56.48 to 79.40	Yes	****	< 0.0001
	WT vs. Ser259Leu	68.51	58.40 to 78.62	Yes	****	< 0.0001
	WT vs. Thr331Pro	60.98	50.88 to 71.09	Yes	****	< 0.0001
	WT vs. Leu387Pro	69.59	59.48 to 79.70	Yes	****	< 0.0001
	Tyr92Cys vs. Ser259Leu	0.573	-11.51 to 12.65	No	ns	> 0.9999
	Tyr92Cys vs. Thr331Pro	-6.953	-19.03 to 5.128	No	ns	0.5362
	Tyr92Cys vs. Leu387Pro	1.65	-10.43 to 13.73	No	ns	0.9985
	Ser259Leu vs. Thr331Pro	-7.526	-18.33 to 3.279	No	ns	0.3236
	Ser259Leu vs. Leu387Pro	1.077	-9.729 to 11.88	No	ns	0.9997
	Thr331Pro vs. Leu387Pro	8.603	-2.202 to 19.41	No	ns	0.1912
	Suppl. Figure 5 - Mutant TUBG1 Interactions within of γ-tubulin complexes
S5 - c	ANOVA table. one-way ANOVA
	n=5	SS	DF	MS	F (DFn. DFd)	P value
	Treatment (between columns)	1.407	4	0.3517	F (4. 20) = 60.60	P < 0.0001
	Residual (within columns)	0.1161	20	0.005804
	Total	1.523	24
	Bonferroni's multiple comparisons test	Mean Diff.	95% CI of diff.	Significant?	Summary	Adjusted P Value
	WT vs. Tyr92Cys	0.3474	0.2152 to 0.4796	Yes	****	< 0.0001
	WT vs. Ser259Leu	0.5722	0.4400 to 0.7044	Yes	****	< 0.0001
	WT vs. Thr331Pro	0.397	0.2647 to 0.5292	Yes	****	< 0.0001
	WT vs. Leu387Pro	0.6983	0.5661 to 0.8306	Yes	****	< 0.0001
S5 - d	ANOVA table. one-way ANOVA
	n=5	SS	DF	MS	F (DFn. DFd)	P value
	Treatment (between columns)	0.8939	4	0.2235	F (4. 20) = 24.42	P < 0.0001
	Residual (within columns)	0.1831	20	0.009153
	Total	1.077	24
	Bonferroni's multiple comparisons test	Mean Diff.	95% CI of diff.	Significant?	Summary	Adjusted P Value
	WT vs. Tyr92Cys	0.2458	0.07970 to 0.4118	Yes	**	0.0024
	WT vs. Ser259Leu	0.4153	0.2492 to 0.5814	Yes	****	< 0.0001
	WT vs. Thr331Pro	0.2841	0.1181 to 0.4502	Yes	***	0.0006
	WT vs. Leu387Pro	0.569	0.4029 to 0.7350	Yes	****	< 0.0001
	Suppl. Figure - Generation of Tubg1Y92C/+ knock-in and knock-out mice.
S6-d	Unpaired t test
	n=3
	P value	0.3512
	P value summary	ns
	Significantly different? (P < 0.05)	No
	One- or two-tailed P value?	Two-tailed
	t. df	t=1,054 df=4
S6-E	TUBG1 levels
	Unpaired t test
	E12 WT vs KI
	n=3
	P value	0.7724
	P value summary	ns
	Significantly different? (P < 0.05)	No
	One- or two-tailed P value?	Two-tailed
	t. df	t=0,3095 df=4
	E14 WT vs KI
	n=3
	P value	0.3714
	P value summary	ns
	Significantly different? (P < 0.05)	No
	One- or two-tailed P value?	Two-tailed
	t. df	t=1,006 df=4
	E18 WT vs KI
	n=3
	P value	0.9965
	P value summary	ns
	Significantly different? (P < 0.05)	No
	One- or two-tailed P value?	Two-tailed
	t. df	t=0,004680 df=4
	P3 WT vs KI
	n=3
	P value	0.6741
	P value summary	ns
	Significantly different? (P < 0.05)	No
	One- or two-tailed P value?	Two-tailed
	t. df	t=0,4528 df=4
	Gamma tubulin levels
	Unpaired t test
	E12 WT vs KI
	n=3
	P value	0.8483
	P value summary	ns
	Significantly different? (P < 0.05)	No
	One- or two-tailed P value?	Two-tailed
	t. df	t=0,2040 df=4
	E14 WT vs KI
	n=3
	P value	0.9571
	P value summary	ns
	Significantly different? (P < 0.05)	No
	One- or two-tailed P value?	Two-tailed
	t. df	t=0,05730 df=4
	E18 WT vs KI
	n=3
	P value	0.4862
	P value summary	ns
	Significantly different? (P < 0.05)	No
	One- or two-tailed P value?	Two-tailed
	t. df	t=0,7663 df=4
	P3 WT vs KI
	n=3
	P value	0.9556
	P value summary	ns
	Significantly different? (P < 0.05)	No
	One- or two-tailed P value?	Two-tailed
	t. df	t=0,05924 df=4
S6-f	Unpaired t test
	n=3
	P value	0.4019
	P value summary	ns
	Significantly different? (P < 0.05)	No
	One- or two-tailed P value?	Two-tailed
	t. df	t=0,9367 df=4
S6-E	TUBG1 levels
	Unpaired t test
	E14 WT vs KO
	n=3
	P value	0.0362
	P value summary	*
	Significantly different? (P < 0.05)	Yes
	One- or two-tailed P value?	Two-tailed
	t. df	t=3,102 df=4
	Gamma tubulin levels
	Unpaired t test
	E14 WT vs KO
	n=3
	P value	0.0529
	P value summary	ns
	Significantly different? (P < 0.05)	No
	One- or two-tailed P value?	Two-tailed
	t. df	t=2,722 df=4
	Suppl. Figure 7 - Progenitors proliferation in Tubg1Y92C/+ knock-in mice
S7 - a	PH3+ - E12
	Unpaired t test
	n=4(control) ; n=6 (Y92C)
	P value	0.2115
	P value summary	ns
	Significantly different? (P < 0.05)	No
	One- or two-tailed P value?	Two-tailed
	t. df	t=1.358 df=8
	PH3+ - E14
	Unpaired t test
	n=4(control) ; n=6 (Y92C)
	P value	0.3220
	P value summary	ns
	Significantly different? (P < 0.05)	No
	One- or two-tailed P value?	Two-tailed
	t. df	t=1.005 df=8
	PH3+ - E16
	Unpaired t test
	n=3
	P value	0.3790
	P value summary	ns
	Significantly different? (P < 0.05)	No
	One- or two-tailed P value?	Two-tailed
	t. df	t=0.9881 df=4
S7 - b	E 14
	Column Statistics
	WT
	Mean	24.99
	Std. Deviation	19.04
	Std. Error of Mean	9.518
	Tubg1-Y92C
	Mean	25.07
	Std. Deviation	17.61
	Std. Error of Mean	8.804
	Anova table. 2-way ordinary ANOVA
	n=4	SS	DF	MS	F (DFn. DFd)	P value
	Interaction	26.42	3	8.806	F (3. 18) = 0.8774	P = 0.4712
	Gentotype	8042	3	2681	F (3. 18) = 267.1	P < 0.0001
	Position	0.04979	1	0.04979	F (1. 6) = 1.352	P = 0.2891
	Residual	0.2209	6	0.03682	F (6. 18) = 0.003669	P > 0.9999
		180.7	18	10.04
	Sidak's multiple comparisons test	Mean Diff.	95% CI of diff.	Significant?	Summary	Adjusted P Value
	WT vs. Tubg1-Y92C
	Pax6+	1.411	-3.815 to 6.636	No	ns	0.9237
	Pax6+/Tbr2+	0.1997	-5.026 to 5.425	No	ns	> 0.9999
	Tbr2+	1.199	-4.026 to 6.425	No	ns	0.9562
	Pax6-/Tbr2-	-3.125	-8.351 to 2.100	No	ns	0.4017
S7 - c	E 16
	Column Statistics
	WT
	Mean	25.03
	Std. Deviation	15.53
	Std. Error of Mean	7.765
	Tubg1-Y92C
	Mean	25.03
	Std. Deviation	15.53
	Std. Error of Mean	7.765
	Anova table. 2-way ordinary ANOVA
	n=3	SS	DF	MS	F (DFn. DFd)	P value
	Interaction	2.109	3	0.7029	F (3. 12) = 0.1934	P = 0.8989
	Gentotype	4489	3	1496	F (3. 12) = 411.6	P < 0.0001
	Position	0.01722	1	0.01722	F (1. 4) = 0.3465	P = 0.5877
	Residual	0.1988	4	0.0497	F (4. 12) = 0.01367	P = 0.9996
		43.62	12	3.635
	Sidak's multiple comparisons test	Mean Diff.	95% CI of diff.	Significant?	Summary	Adjusted P Value
	WT vs. Tubg1-Y92C
	Pax6+	-1.001	-4.789 to 2.788	No	ns	0.9209
	Pax6+/Tbr2+	0.5439	-3.245 to 4.332	No	ns	0.9911
	Tbr2+	0.3343	-3.454 to 4.123	No	ns	0.9986
	Suppl. Figure 8 - Interneurons studies in Tubg1Y92C/+ mice
S8- a	Calbindin Bins
	Anova table. 2-way ordinary ANOVA
	n=3	SS	DF	MS	F (DFn, DFd)	P value
	Interaction	36.51	9	4.057	F (9, 40) = 1,078	P = 0,3999
	Row Factor	1213	9	134.8	F (9, 40) = 35,81	P < 0,0001
	Column Factor	2.817	1	2.817	F (1, 40) = 0,7483	P = 0,3922
	Residual	150.6	40	3.764
	Calbindin + cells/mm2
	Unpaired t test
	n=3
	P value	0.9912
	P value summary	ns
	Significantly different? (P < 0.05)	No
	One- or two-tailed P value?	Two-tailed
	t, df	t=0,01177 df=4
S8- b	Calretinin Bins
	Anova table. 2-way ordinary ANOVA
	n=3	SS	DF	MS	F (DFn, DFd)	P value
	Interaction	11.72	9	1.303	F (9, 36) = 0,4767	P = 0,8806
	Row	1764	9	196	F (9, 36) = 71,71	P < 0,0001
	Column Factor	2.316e-12	1	2.316e-12	F (1, 4) = 0,7599	P = 0,4326
	Residual	98.38	36	2.733
	Calbindin + cells/mm2
	Unpaired t test
	P value	0.4659
	P value summary	ns
	Significantly different? (P < 0.05)	No
	One- or two-tailed P value?	Two-tailed
	t, df	t=0,8051 df=4
	Suppl. Figure 9 - Neuroanatomical studies in Tubg1Y92C/+ mice
S9 - a	Unpaired t test
		TB_area	TB_height_CS6	TB_height_CS7	TB_width	TMB_area	TCTX_area	TCTX_length_B	TCTX_length_T	Cxne_area	Cxne_height	SubVCx_area	SubVCx_height	ICx_area	ICx_height	CxP_low_area	CxP_low_height	CxP_high_area	CxP_high_height	HP_area	TILpy_area	TILpy_length	Cg_area	Cg_height	M2_length	CPu_area	Th1_area	Th2_area	aca_area	f_area	fi_area	infC_area	supC_area	mRt_area	Pn_area	pons_height	TC_area	LV_area
	n (WT)	5	5	5	5	5	4	4	4	4	4	4	4	4	4	4	4	4	4	5	4	5	5	5	5	2	4	4	5	4	5	2	3	1	5	5	4	4
	n (KI)	4	4	4	4	4	4	4	4	4	4	4	4	4	4	4	4	4	4	4	4	4	4	4	4	2	4	4	4	4	4	4	4	4	2	4	4	3
	P value	0.309264	0.364003	0.380689	0.648297	0.292821	0.976363	0.829425	0.366946	0.382056	0.711	0.825198	0.459369	0.0719764	0.243654	0.987591	0.826021	0.487329	0.44908	0.678712	0.0846425	0.393494	0.108472	0.329355	0.151412	0.488239	0.407447	0.236958	0.27103	0.0833847	0.505909	0.152375	0.396467	0.581128	0.607738	0.0537114	0.0853146	0.471958
	Significantly different? (P < 0.05)	No	No	No	No	No	No	No	No	No	No	No	No	No	No	No	No	No	No	No	No	No	No	No	No	No	No	No	No	No	No	No	No	No	No	No	No	No
	One- or two-tailed P value?	Two-tailed	Two-tailed	Two-tailed	Two-tailed	Two-tailed	Two-tailed	Two-tailed	Two-tailed	Two-tailed	Two-tailed	Two-tailed	Two-tailed	Two-tailed	Two-tailed	Two-tailed	Two-tailed	Two-tailed	Two-tailed	Two-tailed	Two-tailed	Two-tailed	Two-tailed	Two-tailed	Two-tailed	Two-tailed	Two-tailed	Two-tailed	Two-tailed	Two-tailed	Two-tailed	Two-tailed	Two-tailed	Two-tailed	Two-tailed	Two-tailed	Two-tailed	Two-tailed
	t	1.0962	0.97077	0.935464	-0.476406	1.13735	0.0308845	0.225029	-0.975588	0.94306	-0.388582	-0.230721	-0.79043	2.18086	1.29272	-0.0162113	-0.229612	-0.739831	-0.809596	-0.432036	-2.06352	-0.909154	1.8392	-1.04827	1.6101	0.842412	0.890576	1.31364	1.19492	-2.07434	0.701036	1.76472	0.927007	-0.616605	-0.547248	2.31598	2.05781	-0.777633
	df	7	7	7	7	7	6	6	6	6	6	6	6	6	6	6	6	6	6	7	6	7	7	7	7	2	6	6	7	6	7	4	5	3	5	7	6	5
	Suppl. Figure 10 - Behavioral studies in Tubg1Y92C/+ mice
S10 - b	ANOVA table. one-way ANOVA
	Locomotor activity habituation phase (within columns)	SS	DF	MS	F (DFn. DFd)	P value
	Genotype (between columns)	276187.032	1	276187.032	F (1.18) = 6.475	0.021
	n=10 wt and 9 Y92C/+	725119.6	17	42654.094
	total	1001306.632	18
S10 - c	Kruskal-Wallis One Way Analysis of Variance on Ranks
	Locomotor activity dark1 (within columns)	Median	0.25	0.75	H (DFn)	P value
	Genotype (between columns)	694.5	641.5	1255.25	H(1)=0.240	0.624
	n=10 wt and 9 Y92C/+	715	512	990
S10 - d	ANOVA table. one-way ANOVA
	Locomotor activity dark2 (within columns)	SS	DF	MS	F (DFn. DFd)	P value
	Genotype (between columns)	86.681	1	86.681	F (1.18) = 0.00130	0.972
	n=10 wt and 9 Y92C/+	1133644.056	17	66684.944
	total	1133730.737	18
S10- f	Kruskal-Wallis One Way Analysis of Variance on Ranks Change Arnaud
	Rear activity habituation phase	Median	0.25	0.75	H (DFn)	P value
	n=10 wt and 9 Y92C/+	269.5	170	539	H(1)=13.500	<0.001
		1185	968.5	2467
S10 - g	Kruskal-Wallis One Way Analysis of Variance on Ranks Change Arnaud
	Rear activity Dark1	Median	0.25	0.75	H (DFn)	P value
	n=10 wt and 9 Y92C/+	1007	613	1622.5	H(1)=3.227	0.072
		1598	937.5	4292
S10 - h	Kruskal-Wallis One Way Analysis of Variance on Ranks Change Arnaud
	Rear activity Dark2	Median	0.25	0.75	H (DFn)	P value
	n=10 wt and 9 Y92C/+	599	419.25	1080	H(1)= 3.840	0.05
		1167	707.5	4467.5
S10 - i	Anova table. Two Way Repeated Measures ANOVA (One Factor Repetition)
	n=10 wt and 9 Y92C/+	SS	DF	MS	F (DFn. DFd)	P value
	genotype (between columns)	1710937753.467	1	1710937753.467	F(1.17)=5.043	#NAME?
	id(genotype)	5767758986.037	17	339279940.355
	session (within columns)	1119204685.4	1	1119204685.4	F(1.17)=23.957	<0.001
	genotype session	44031850.922	1	44031850.922	F(1.17)=0.943	0.345
	residual	794194543.63	17	46717326.096
	Total	9436127819.457	37	255030481.607
	All Pairwise Multiple Comparison Procedures (Tukey Test):	Diff of Means	p	q	P
	Comparisons for factor: session within wt	13363.389	2	5.865	<0.001
	Comparisons for factor: session within tubg1	8939.622	2	3.924	0.013
	Comparisons for factor: genotype within session 1	11575.944	2	2.5	0.091
	Comparisons for factor: genotype within session 2	15999.711	2	3.455	0.023
S10 - j	Anova table. Two Way Repeated Measures ANOVA (One Factor Repetition)
	n=10 wt and 9 Y92C/+	SS	DF	MS	F (DFn. DFd)	P value
	genotype (between columns)	0.433	1	0.433	F(1.17)=4.415	0.051
	id(genotype)	1.668	17	0.0981
	session (within columns)	0.00218	1	0.00218	F(1.17)=0.121	0.732
	genotype session	0.031	1	0.031	F(1.17)=1.719	0.207
	residual	0.306	17	0.018
	Total	2.439	37	0.0659
S10 - l	ANOVA table. one-way ANOVA
	Digging duration (within columns)	SS	DF	MS	F (DFn. DFd)	P value
	Genotype (between columns)	259.548	1	259.548	F (1.13) = 0.26	0.62
	n=9 wt and 9 Y92C/+	12001.983	12	1000.165
	Total	12261.532	13
S10 - m	ANOVA table. one-way ANOVA
	grooming duration (within columns)	SS	DF	MS	F (DFn. DFd)	P value
	Genotype (between columns)	17.205	1	17.205	F (1.13) = 0.324	0.58
	n=9 wt and 9 Y92C/+	637.968	12	53.164
	Total	655.173	13
S10 - n	ANOVA table. one-way ANOVA
	Y maze arms visited (within columns)	SS	DF	MS	F (DFn. DFd)	P value
	Genotype (between columns)	17.502	1	17.502	F (1.17) = 0.532	0.476
	n=9 wt and 10 Y92C/+	559.656	17	32.921
	Total	577.158	18
S10 - o	ANOVA table. one-way ANOVA
	Y Maze % spontaneous alternation (within columns)	SS	DF	MS	F (DFn. DFd)	P value
	Genotype (between columns)	125.171	1	125.171	F (1.17) = 0.845	0.371
	n=9 wt and 10 Y92C/+	2517.314	17	148.077
	Total	2642.484	18
	Suppl. Figure 11 - Neuroanatomy and behavior of Tubg1+/- mice
S11 - b	Unpaired t test
		X1_TBA	X_1_LV_L	X_1_Cg_L	X_1_Cg_Width_L	X_1_Cg_Height	X_1_gcc	X_1_gcc_Width_T	X_1_gcc_Width_B	X_1_gcc_Height	X_1_CPu_L	X_1_aca_L	X_1_Pir_L	X_1_M1_L	X_1_S2_L	X_2_TBA	X_2_LV_L	X_2_D3V	X_2_RSGc_L	X_2_RSGc_Width_L	X_2_RSGc_Height	X_2_cc	X_2_cc_Width	X_2_cc_Height	X_2_dhc	X_2_AM_L	X_2_Pir_L	X_2_ic_L	X_2_opt_L	X_2_mt_L	X_2_fi_L	X_2_Hb_L	X_2_HP	X_2_TILpy	X_2_DG_L	X_2_Mol_L	X_2_Rad_L	X_2_Or_L	X_2_M1_L	X_2_S2_L	X_2_HYPO_L	X_2_Arc	X_2_3V
	n (WT)	3	3	3	3	3	3	3	3	3	3	3	3	3	3	3	3	2	3	3	3	3	3	3	3	2	2	3	2	3	3	2	3	3	3	3	3	3	3	3	2	2	2
	n (KO)	3	3	3	3	3	3	3	3	3	3	3	3	3	3	3	3	3	3	3	3	3	3	3	3	3	3	3	2	3	3	3	3	3	3	3	3	3	3	3	3	2	3
	P value	0.947746	0.860079	0.946671	0.256435	0.169713	0.326326	0.0176352	0.255761	0.59873	0.53612	0.168364	0.651641	0.763457	0.330995	0.562585	0.650638	0.394664	0.726887	0.726887	0.406475	0.550448	0.339007	0.41276	0.25383	0.774666	Failed	0.482151	0.822573	0.790474	0.337904	0.462052	0.0698447	0.0192577	0.0818441	0.476341	0.949783	0.0764244	0.899113	0.654283	0.265466	0.523311	0.959995
	Significantly different? (P < 0.05)	No	No	No	No	No	No	Yes	No	No	No	No	No	No	No	No	No	No	No	No	No	No	No	No	No	No	No	No	No	No	No	No	No	Yes	No	No	No	No	No	No	No	No	No
	One- or two-tailed P value?	Two-tailed	Two-tailed	Two-tailed	Two-tailed	Two-tailed	Two-tailed	Two-tailed	Two-tailed	Two-tailed	Two-tailed	Two-tailed	Two-tailed	Two-tailed	Two-tailed	Two-tailed	Two-tailed	Two-tailed	Two-tailed	Two-tailed	Two-tailed	Two-tailed	Two-tailed	Two-tailed	Two-tailed	Two-tailed	Two-tailed	Two-tailed	Two-tailed	Two-tailed	Two-tailed	Two-tailed	Two-tailed	Two-tailed	Two-tailed	Two-tailed	Two-tailed	Two-tailed	Two-tailed	Two-tailed	Two-tailed	Two-tailed	Two-tailed
	t	-0.0697426	0.187932	0.0711802	-1.32288	1.67265	-1.11761	-3.8937	-1.3251	-0.570707	0.675982	-1.67945	-0.487153	-0.322172	-1.10541	0.630516	-0.488698	-0.991183	0.374723	0.374723	0.926829	-0.651177	-1.08483	0.913287	1.33152	0.313164	Failed	0.773967	-0.254965	-0.284044	1.08764	-0.841089	2.45796	3.79067	2.31209	0.784998	-0.0670189	2.37475	-0.135026	0.483089	1.36551	-0.766877	-0.0544566
	df	4	4	4	4	4	4	4	4	4	4	4	4	4	4	4	4	3	4	4	4	4	4	4	4	3	Failed	4	2	4	4	3	4	4	4	4	4	4	4	4	3	2	3
S11 - d	Anova table. 2-way ordinary ANOVA
	Distance
	n=8 per group	SS	DF	MS	F	P value
	Genotype	119007.751	1	119007	0.213	0.6517
	Category of distance	3479482.036	3	1159827	23.291	0.0001
	Category of Distance + Genotype	142965.186	3	47655	0.957	0.4219
	Rearing
	n=8 per group	SS	DF	MS	F	P value
	Genotype		1	36.000	0.049	0.8282
	Category of number of rears	36.000	3	988.458	46.090	0.0001
	Categorynumber of rears + Genotype	2965.375	3	49.792	2.322	0.197
		149.375
	% Time in the center
	n=8 per group	SS	DF	MS	F	P value
	Genotype	0.170	1	0.170	9.38E-5	0.9924
	Category of Time	1340.933	3	446.978	3.174	0.0338
	Category of % of time in the center+ Genotype	127.498	3	42.499	0.302	0.8239
	% Distance in the center
	n=8 per group	SS	DF	MS	F	P value
	Genotype	2.976	1	2.976	0.002	0.9621
	Category of distance	1187.831	3	395.944	3.886	0.0154
	Category of Distance + Genotype	127.556	3	42.519	0.417	0.7415
S11 - e	Anova table. 2-way ordinary ANOVA
	% of freezing (to context)
	n=8 per group	SS	DF	MS	F	P value
	Category % frezzing + Genotype	245.2	2	122.6	F (2, 42) = 0,2109	P = 0,8107
	Genotype	993	1	993	F (1, 42) = 1,708	P = 0,1983
	Category % frezzing	5717	2	2859	F (2, 42) = 4,918	P = 0,0120
	Sidak's multiple comparisons test	Mean Diff,	95% CI of diff,	Significant?	Summary	Adjusted P Value
	WT - KO
	1	-9.583	-39,56 to 20,39	No	ns	0.8159
	2	-14.37	-44,35 to 15,60	No	ns	0.5607
	3	-3.334	-33,31 to 26,64	No	ns	0.9898
	n=8 per group	SS	DF	MS	F	P value
	Category % frezzing + Genotype	31.3	1	31.3	F (1, 28) = 0,06840	P = 0,7956
	Genotype	54.26	1	54.26	F (1, 28) = 0,1186	P = 0,7332
	Category % frezzing	302	1	302	F (1, 28) = 0,6600	P = 0,4234
	Sidak's multiple comparisons test	Mean Diff,	95% CI of diff,	Significant?	Summary	Adjusted P Value
	WT - KO
	Cue-1	-4.583	-29,86 to 20,69	No	ns	0.8922
	Cue-2	-0.6262	-25,90 to 24,65	No	ns	0.9979
