# Supplementary material for: TUBG1 missense variants underlying cortical malformations disrupt neuronal locomotion and microtubule dynamics but not neurogenesis
Source: Nat Commun. 2019 May 13;10:2129. doi: 10.1038/s41467-019-10081-8 (PMC6513894; doi:10.1038/s41467-019-10081-8)
Supplement: Supplementary file 25 — Source Data [file 41467_2019_10081_MOESM25_ESM.xlsx]

## Sheet: Figure 1
c		% electroporated cells
		VZ-SVZ				IZ				CP
	Control	5.94877	17.5796	7.56818		27.2118	18.9632	14.1591		66.8394	63.4572	78.2727
	Tubg1-WT	2.77197	9	11.64	7.36069	21.1613	12.2641	22.7159	21.905	76.0667	78.7359	65.6441	70.7344
	Tyr92Cys	12.3918	3.34516	18.5696		64.5727	78.9817	62.8733		23.0355	17.6731	18.5571
	Ser259Leu	15.3914	6.34281	13.9986		71.198	81.8435	82.8987		13.4107	11.8137	3.10274
	Thr331Pro	6.36721	8.65286	3.69247	0.843882	81.7604	88.7225	90.6612	88.3624	11.8724	2.6246	5.64637	10.7937
	Leu387Pro	4.05013	9.67742	8.2028	14.6245	80.0164	89.2473	69.1823	78.2435	15.9335	1.07527	22.6149	7.13198

## Sheet: Figure 2
b			% electroporated cells
			IZ							down CP							up CP
		Control-Empty vector	18.8406	22.7462	27.9412	15.4242	11.8747			23.3696	20.9253	17.6471	30.1304	30.8503			57.7899	56.3284	54.4118	54.4453	57.275
		DCX-TUBG1-WT	25.1778	20.1462	18.946	12.7792	12.1469	18.6727		23.2337	25.2066	21.5758	27.4718	27.8287	31.3163		51.5885	54.6472	59.4782	61.0222	60.0245	50.0111
		DCX-TUBG1-Tyr92Cys	52.7415	46.5483	57.9914	48.7365	51.8078	39.3309		25.6451	27.8464	28.4922	31.7025	32.8742	30.4811		21.6134	25.6053	13.5165	19.561	15.318	30.1879
		DCX-TUBG1-Ser259Leu	66.4274	55.2016	64.0016	47.0246	35.9391	33.0151	38.9032	14.9829	24.5008	21.4215	37.1446	38.3304	40.3537	37.3606	18.5897	20.2976	14.5769	15.8307	25.7306	26.6313	23.7361
		DCX-TUBG1-Thr331Pro	27.952	28.6567	30.3584	41.1386	26.4603	30.7932	34.4787	39.0653	40.2773	30.1632	31.6534	49.4232	50.5933	44.5394	32.9827	31.066	39.4784	27.208	24.1164	18.6135	20.9819
		DCX-TUBG1-Leu387Pro	55.157	52.1275	51.966	52.3882	56.8667			27.2642	24.8635	25.3343	35.646	27.3055			17.5788	23.0091	22.6997	11.9658	15.8278
c
		% electroporated cells
		Bin 1							Bin 2							Bin 3							Bin 4							Bin 5
	Control - Empty vector	4.13635	6.99414		2.84569				7.31438	9.92536		4.51606				11.5663	10.2374		9.37226				38.285	34.996		40.2101				38.698	37.8472		43.0558
	WT	9.5348	5.43478	9.05828	4.13635	6.99414			9.78807	4.34783	12.5487	7.31438	9.92536			12.952	8.69565	12.3898	11.5663	10.2374			20.05	30.4348	30.3146	38.285	34.996			47.6751	51.087	35.6887	38.698	37.8472
	DCX-Tubg1-Tyr92Cys	38.3664	34.715	29.6397	19.4859	13.6649	16.7314		20.4032	14.7643	23.3469	25.2814	18.3544	27.1301		21.0763	28.1653	27.828	29.1533	28.8041	23.9896		15.6515	18.1831	16.8807	19.3793	26.1305	30.6388		4.50254	4.17238	2.30466	6.70014	13.0461	1.5101
	DCX-Tubg1-Ser259Thr	14.3242	12.4744	14.9847					19.4792	24.5331	24.0668					32.746	31.24	32.4159					21.6224	28.0594	22.2398					11.8284	3.69315	6.2928
	DCX-Tubg1-Thr331Pro	9.32983	18.1471	11.213	14.5992	12.7458	17.5838	13.4261	10.7448	18.4685	11.1971	13.4931	19.0724	21.5169	22.0327	31.2611	26.7436	28.9965	28.3771	32.5425	37.6153	29.7292	33.5513	28.7483	28.9258	26.7036	29.8681	21.2327	22.7638	15.113	7.89243	19.6677	16.827	5.77106	10.1557	12.0482
	DCX-TUBG1-Leu387Pro	15.644	19.9207	12.2019					32.01	21.1632	16.093					31.7647	29.4589	31.9082					18.3754	20.5485	29.2137					2.20604	8.90872	10.5832

## Sheet: Figure 3
b	% migrating neurons					c	Average velocity µm/h					d	Number of pauses					e	Time in pause (min)
	Control-Empty Vector	TUBG1 - WT	TUBG1 - Tyr92Cys	TUBG1 - Thr331Pro			Control-Empty Vector	TUBG1 - WT	TUBG1 - Tyr92Cys	TUBG1 - Thr331Pro			Control-Empty Vector	TUBG1 - WT	TUBG1 - Tyr92Cys	TUBG1 - Thr331Pro			Control-Empty Vector	TUBG1 - WT	TUBG1 - Tyr92Cys	TUBG1 - Thr331Pro
	78.7879	60.7843	19.8113	11.5385			9.24964	6.84092	6.87429	6.99845			2	1.14286	1.85714	1.71429			75	34.2857	111.429	64.2857
	78.9474	66.2921	20.8333	33.3333			9.07955	6.39794	5.02196	10.9628			2.5	2.33333	2.83333	0.428571			112.5	105	170	12.8571
	83.3333	62	18.4615	29.1667			7.57434	5.98595	4.94306	4.95357			1.42857	1.71429	3	1.66667			72.8571	60	180	50
	75.4717	59.322	25	31.4815			8.8507	8.24703	4.77417	5.12808			1.14286	1.16667	1.4	1.4			42.8571	85	102	54
		75					10.9628	7.79614	7.55022	5.14101			0.428571	0.666667	1.5	2.16667			12.8571	30	50	100
							11.211	7.72955	5.89632	7.31641			0.857143	0.571429	1.83333	2			30	38.5714	70	100
							8.19271	8.81067	3.99562	4.26091			1.28571	1.14286	3.2	2.2			60	38.5714	138	102
							10.0521	5.84751	6.07204	5.22648			0.571429	1.875	1.8	2			17.1429	108.75	66	84
							6.42922		7.57468	6.45573			2.14286		1.5	1.8			102.857		75	90
							4.45448		9.61187				2		2				110		108
							6.72751		4.97669				2		2				90		102
							8.98958						1						30
							7.27382						0.6						66
							7.47792						1.57143						60
f
		Persisting bipolar										Transiting to Multipolar
	Empty	92.3077	60	82.3529	75	83.3333	73.6842	84.2105	69.2308	7.69231		40	17.6471	23.0769	25	16.6667	26.3158	15.7895	30.7692
	WT	75	77.7778	90	82.3529	80	60	25				22.2222	10	30.7692	17.6471	20	40
	Tyr92Cys	85.7143	50	100	90	69.2308	66.6667	62.5	90	64.2857	14.2857	50	0	33.3333	10	30.7692	33.3333	37.5	10	35.7143
	Thr331Pro	85.7143	75	70	14.2857							25	30	0
g
		Persisting multipolar										Transiting to Bipolar
	Vide	33.3333	40	28.5714	72.7273	60	50	69.2308				66.6667	60	71.4286	40	27.2727	40	50	30.7692
	WT	38.4615	44.4444	44.4444	61.5385	35.7143	71.4286					61.5385	55.5556	55.5556	20	38.4615	64.2857	28.5714
	Tyr92Cys	50	44.4444	57.1429	80	66.6667	85.7143	63.6364	62.5	60	61.5385	50	55.5556	42.8571	28.5714	20	33.3333	14.2857	36.3636	37.5	40	38.4615
	Thr331Pro	71.4286	50	55.5556	66.6667							28.5714	50	44.4444	37.5	33.3333
i		% of total migrating neurons
		Front					Random			Front then rear/random
	Control	78.571	77.778	72.222	0	0	7.1429	11.111	5.556	0	11.111	22.222
	Tyr92Cys	83.333	88.889	61.538	0	15.3858	16.667	11.111	15.385	0	0	7.6923
j		% of total non-migrating neurons
		Front					Random			Front then rear/random
	Control	11.111	11.111	9.0909	22.222	18.182	55.556	66.667	72.727	0	0	0
	Tyr92Cys	56.522	41.667	30.435	8.3333	17.391	39.13	45.833	47.826	0	4.1667	4.3478
k
	%
	Control-Empty Vector	Tyr92Cys
	8.33333	41.6667
	0	46.1538
	0	62.5

## Sheet: Figure 4
b
		% of total cells
		2min			5 min			10min
	Control 1	96.1539	89.3333	93.75	97.0149	92.1875	92.6829	95.5224	91.6667	95.5556
	Control 2	84.375	89.4737	91.8919	95.3846	96.1539	93.75	96.1539	92.6829	93.75
	Control 3	91.1504	93.9394	93.75	90.9091	96.3303	96	91.62	92.4528	94.2857
	Tyr92Cys	19.4805	14.0845	14.5833	41.6667	25.8065	30.1887	62.6866	40.4762	49.2537
	Thr331Pro	30.2632	8.95522	25.5319	42.7083	30	34.1463	55.6962	66.6667	57.4074
c
		Length (µm)
		2min			5min
	Control 1	14.087	21.6808	17.4409	30.6654	28.9549	29.7771
	Control 2	17.676	16.9662	19.8194	33.3961	28.6439	19.8194
	Control 3	15.5712	14.1531	14.0874	21.9294	23.2312	26.7762
	Tyr92Cys	8.37948	10.5435	8.95167	25.1455	18.5993	22.2123
	Thr331Pro	14.3019	11.4354	12.6227	23.694	24.4158	22.6033
e	velocity (µm/sec)
	TUBG1-WT	TUBG1-Tyr92Cys	TUBG1-Ser259Leu	TUBG1-Thr331Pro	TUBG1-Leu387Pro
	0.2243	0.1551	0.159	0.1412	0.2244
	0.2204	0.1375	0.1503	0.1503	0.2307
	0.2105	0.1478	0.1497	0.1462	0.2217
g	velocity (µm/sec)
	Control 1	Control 2	Control 3	Tyr92Cys	Thr331Pro
	0.5507	0.4289	0.517	0.3963	0.3731
	0.6102	0.4592	0.5168	0.405	0.4291
	0.5712	0.4872	0.5053	0.3912	0.419
		0.4923		0.4876	0.3506
		0.5148		0.3927	0.488
		0.5547		0.3966	0.4162
		0.4524			0.391
h
	WT	Tyr92Cys	Ser259Leu	Thr331Pro	Leu387Prp
	0.961576	0.649337	0.418716	0.535512	0.253293
	1.02881	0.596646	0.333034	0.476567	0.30661
	1.06618	0.788336	0.38166	0.573662	0.317867
	0.943439	0.700309	0.520815	0.626822	0.252042
i
	WT	Tyr92Cys	Ser259Leu	Thr331Pro	Leu387Prp
	0.910933	0.60259	0.534534	0.428156	0.240287
	1.22588	0.68386	0.433001	0.649062	0.170029
	0.972602	0.5755	0.47683	0.421989	0.167166
	1.03141	0.636728	0.347767	0.473527	0.225751
	0.859175	0.586072	0.460752	0.44027	0.183024

## Sheet: Figure 5
b		µm
		CP						Upper layers II-IV						Layer V						Layer VI
	WT	423	446	452.333	417.333	453.333	497.667	96.6333	101.2	91.4333	92.8667	94	104.867	92.9667	90.1	82.6333	82.9333	95.0667	93	184.333	189.5	205.667	202	215.667	235.667
	KI	454.333	436	523.667	477.667	421.667		138.333	133.667	122.667	113.333	107.633		168.667	113.667	125.7	125.667	116.267		152	149.333	197.333	180.667	170.333
	cell density
	WT	KI
	865.837	790.954
	870.518	727.771
	1331.52	697.35
	1242.59	796.804
	1055.39	907.959
	1184.09
d
			% EdU+
		VZ/SVZ			IZ			CP1			CP2			CP3			CP4			CP3			CP4			CP5
	WT	11.5282	13.8323	13.2189	21.5355	21.9629	20.8044	6.30484	5.67309	5.98708	8.29264	8.7505	8.37526	11.6611	11.5175	10.6458	19.8837	18.4557	19.4178	11.6611	11.5175	10.6458	19.8837	18.4557	19.4178	20.794	19.808	21.5507
	KI	13.1541	14.3037	21.0845	29.4063	33.2204	28.9457	5.96226	5.2413	6.59365	8.22513	6.95151	6.30746	10.3895	9.47816	8.05732	16.8185	15.9692	15.1628	10.3895	9.47816	8.05732	16.8185	15.9692	15.1628	16.0442	14.8358	13.8486
g	% migrating neurons			h	µm/h			i	pauses			j	min
	WT	KI			Wt	KI			WT	Y92C			WT	Y92C
	78.9474	60			9.30394	8.94992			1.14286	2.07692			34.2857	83.0769
	77.1429	63.2653			11.0727	9.42379			0.8	1.71429			39	64.2857
	78.4615	60.3448			9.76895	9.93941			0.75	1.5			33.75	60
		66.6667			9.91558	11.0279			0.75	1.375			26.25	75
k
		Persisting bipolar				Transiting to MP
	WT	81.8182	88.8889	77.7778		18.1818	11.1111	22.2222
	KI	90	63.6364	69.2308	87.5	10	36.3636	30.7692	12.5
l
		Persisting multipolar				Transiting to bipolar
	WT	40	16.6667	25		60	83.3333	75
	KI	20	71.4286	50	33.3333	80	28.5714	50	66.6667
m	%
	Wt	KI
	0	17.5
	4.08163	24
	0	19.5122
		26.3158

## Sheet: Figure 6 
a	Raw neuroanatomical measurements data for n=4 WT and n=4 Tubg1 KI heterozygous male mice at 16 weeks of age.
	Sex	Male	Male	Male	Male	Male	Male	Male	Male
	Barcode	A00005935	A00005929	A00005930	A00005933	A00005928	A00005931	A00005932	A00005934
	Gene	TUBG1Y92C	TUBG1Y92C	TUBG1Y92C	TUBG1Y92C	TUBG1Y92C	TUBG1Y92C	TUBG1Y92C	TUBG1Y92C
	Genotype	WT	WT	WT	WT	HET KI	HET KI	HET KI	HET KI
	4_TB_area	0.373936	0.358457	0.406946	0.413724	0.306949	0.371071	0.341075	0.303305
	4_TB_width	0.637162	0.653254	0.673086	0.697554	0.641209	0.639398	0.641576	0.59016
	4_TB_height_CS1	0.544586	0.498954	0.504199	0.548666	0.447422	0.507589	0.479893	0.479505
	4_TB_height_CS2		0.583004	0.622221	0.653309	0.522558	0.609978	0.567255	0.540725
	4_TCTX_area	0.03495	0.0336374	0.0401165	0.0363434	0.0311979	0.0314425	0.032473	0.02951
	4_M2_length	0.152325	0.13445	0.148948	0.151042	0.142572	0.133577	0.147139	0.129729
	4_M1_length	0.143875	0.139842	0.142839	0.130662	0.127258	0.130756	0.120693	0.125369
	4_Pons_height	0.276409	0.249457	0.269113	0.276428	0.243136	0.246186	0.236576	0.24558
	4_TC_area	0.0768594	0.0850158	0.087659	0.0880829	0.049537	0.072518	0.0663271	0.0563349
	4_IGL_area	0.0433677	0.0424781	0.0424446	0.0469995	0.0248145	0.0355017	0.0327312	0.0263084
	4_Folia	8	8	8	8	8	8	8	8
	4_Med_area	0.00354772		0.00324363	0.00294804	0.00318724	0.00148552		0.00265676
	4_LV_area	0.00416525	0.00772682	0.00729468	0.0163042	0.00299795	0.00923124	0.00621886
	4_cc_area	0.0103362	0.012274	0.0136729	0.0132754	0.00924517	0.0139709	0.0105643
	4_cc_length	0.546748	0.580031	0.633162	0.642533	0.503127	0.594001	0.56872	0.509007
	4_cc_height	0.0192399	0.0195284	0.0247169	0.015853	0.0196804	0.0271367	0.0198086	0.00727681
	4_TTh_area	0.0339712	0.03482	0.03317	0.0402575	0.0287247	0.03151	0.0375138	0.0387907
	4_CPu_area	0.00062192	0.000375626	0.000289321	0.000270062		0.000382719	0.000165382
	4_HP_area	0.0166545	0.0184117	0.0214984	0.0237889	0.0136772	0.0212536	0.0195982	0.0150936
	4_Rad_length	0.022956	0.0273286	0.0306081	0.0311546	0.0199499	0.0269642	0.0276019	0.0205876
	4_Or_length	0.0116203	0.0135021	0.0125129	0.0168741	0.0106897	0.0136655	0.0149791	0.00995569
	4_TILpy_area	0.0013912	0.00152393	0.00195055	0.00181063	0.00122602	0.00169811	0.00159833	0.00121262
	4_TILpy_length	0.189217	0.201622	0.22366	0.237794	0.181217	0.218241	0.219971	0.177341
	4_Mol_length	0.0136643	0.017627	0.0180369	0.0180369	0.011478	0.0151218	0.0154862	0.0122979
	4_DG_area	0.00148238	0.00168535	0.0016777	0.00200354	0.00123363	0.00164284	0.00151632	0.00120606
	4_DG_length	0.152699	0.161919	0.184222	0.232815	0.151609	0.193963	0.194128	0.169802
	4_fi_area	0.0052029	0.00462275	0.00551582	0.00537445	0.00422378	0.00442204	0.00435992	0.0039968
	4_aca_area	0.00127571	0.00115193	0.0011237	0.001304	0.000899807	0.00111688	0.000698835	0.000876788
	4_sm_area	0.00470557	0.00180389	0.00381131	0.00116207	0.00161611	0.00370407	0.00447923	0.00152602
	4_f_area	0.00111371	0.000556454	0.000767637	0.00098683	0.000557022	0.000883375		0.000710223
	4_och_area			0.000896202		0.00116233		0.000928974	0.00062188
	4_VMHvl_area		0.00334464	0.00355506		0.00179826	0.00235069	0.00215783	0.00189922
	4_Pn_area		0.00407556		0.00307857	0.00257488	0.00321323	0.00404156
	4_SN_area	0.00356246	0.00447601	0.00242197	0.00323444	0.0015373	0.00187926	0.00344524	0.00178324
	4_fp_area				0.0032056	0.00204507	0.00282637	0.00240233
	4_Cg_area	0.00613464	0.00594731	0.0059724	0.00582678	0.00323383	0.00662606	0.00434139	0.00489985
	4_Cg_height	0.0893646	0.0663175	0.0836256	0.0685038	0.117548	0.0643134	0.0650421	0.0667442
	4_DS_area	0.000917367	0.00105516	0.00121407	0.00142903	0.000771085	0.00140692	0.00124341	0.0011343
	4_InfC_area	0.0112339	0.00819659	0.00968106	0.0124322	0.00619408	0.00776352	0.00755896	0.0078326
	4_SupC_area	0.0497975	0.0464349	0.0493657	0.0554633	0.0338171	0.0513801	0.0559172	0.0473192
c
	Genotype	Barcode	L1_thickness	L2&3_thickness	L5_thickness	L6_thickness	M2_thickness=total CP
	Het KI	A00005934	0.00880651	0.0268249	0.0536587	0.0657969	0.152394
	Het KI	A00005932	0.00996521	0.0275029	0.0520107	0.0619025	0.151381
	Het KI	A00005931	0.0100817	0.0239059	0.0504436	0.0651004	0.149532
	Het KI	A00005928	0.0087188			0.0627556	0.152423
	WT	A00005935	0.012229	0.028047			0.174385
	WT	A00005933	0.0129515	0.028268	0.048278	0.071583	0.16108
	WT	A00005930	0.0110672	0.0243202	0.0486112	0.0943262	0.178325
	WT	A00005929	0.0124059	0.0252426	0.0415403	0.073601	0.15279

## Sheet: Figure 7
Figure 7. Tubg1Y92C/+ mice present with behavioral abnormalities
Repetitive behavior
a and b
genotype	id	Distance travelled (m)	rear frequency
wt	29	2363.91	65
wt	30	2771.75	73
wt	39	3091.79	76
wt	40	3005.59	80
wt	49	1199.23	21
wt	62	2014.3	42
wt	63	2019.45	49
Y92C/+	31	2946.97	110
Y92C/+	37	3191.68	117
Y92C/+	38	3824.14	142
Y92C/+	41	2854.47	132
Y92C/+	42	3879.52	115
Y92C/+	51	3441.12	124
Y92C/+	61	3826.57	109
c and d
genotype	id	Sniffing time (sec) S1	Sniffing time (sec) S2	RI
wt	3	9.4	11.92	0.107383
wt	29	21	30.12	0.211155
wt	30	23.08	11.88	-0.124579
wt	39	20.28	43	0.185116
wt	40	38.64	25.84	0.49226
wt	49	12.24	16.28	0.046683
wt	62	12.52	16.16	0.237624
wt	171	59.84	7.28	0.516484
Y92C/+	31	34.44	26	0.230769
Y92C/+	37	64.84	22.44	0.15508
Y92C/+	38	72.04	27.24	0.333333
Y92C/+	41	52.56	34.64	0.154734
Y92C/+	42	56.36	18.8	-0.0382979
Y92C/+	51	79.72	30.68	0.0221643
Y92C/+	61	33.6	26.76	0.0941704
Y92C/+	157	83.6	14.88	0.0268817
Y92C/+	158	16.48	15.28	-0.0837696
e - Fear Conditioning
genotype	Id	Hab1	Hab2	Post Choc	CONT 1	CONT 2	CONT 3	PreCue1	Cue1	PreCue2	Cue2
wt	3	0	0	10	8	10	6	6	50	12	40
wt	4	0	8	16	6	4	16	0	38	8	46
wt	29	4	6	0	8	6	16	10	66	12	80
wt	30	8	20	6	20	28	24	6	42	12	72
wt	39	10	18	14	26	34	32	6	56	16	60
wt	40	4	8	20	56	34	76	6	66	6	66
wt	49	0	0	12	34	12	24	10	66	38	60
wt	62	8	16	16	74	66	76	28	70	30	56
wt	63	2	10	18	44	10	20	20	74	42	90
wt	171	4	4	20	116	66	28	4	44	14	30
Y92C/+	31	4	2	6	10	14	36	0	0	0	2
Y92C/+	37	0	2	22	2	4	6	2	32	2	38
Y92C/+	38	0	2	2	6	8	22	0	0	2	2
Y92C/+	41	16	16	0	62	24	18	4	10	8	12
Y92C/+	42	2	0	2	0	2	0	30	88	56	20
Y92C/+	51	2	0	4	8	2	0	6	6	0	2
Y92C/+	61	4	0	0	10	10	4	0	36	8	28
Y92C/+	157	0	0	4	22	22	16	4	6	2	0
Y92C/+	158	2	2	0	48	34	34	16	62	18	64

## Sheet: Suppl Fig 1
C-γ-tubulin positive cells
	CP		IZ
WT	96.6667	100	100	100	100
Tyr92Cys	100	95.2381	100	100	100
Ser259Leu	86.6667	84.6154	100	100	100
Thr331Pro	90	100	100	100	100
Leu387Pro	93.3333	100	100	94.1176	100
d-Western Blot
	1					2					3					4					5								average	Normalized to average
	Gamma tub	Actine	Gamma tub/Actine	Normalized to Empty		Gamma tub	Actine	Gamma tub/Actine	Normalized to Empty		Gamma tub	Actine	Gamma tub/Actine	Normalized to Empty		Gamma tub	Actine	Gamma tub/Actine	Normalized to Empty		Gamma tub	Actine	Gamma tub/Actine	Normalized to Empty			Empty	0.715072	0.270907	2.63955
Empty	4084.48	5711.98	0.715072	1		5423.74	38855.7	0.139587	1		3465.89	32785.8	0.105713	1		4877	36097.2	0.135107	1		4484.42	17310.7	0.259055	1				0.139587		0.515258
WT	23047.1	7918.64	2.91048	4.0702		32114.5	29965.5	1.07172	7.67777		32097.5	32049.8	1.00149	9.47363		29702.2	22977	1.2927	9.56791		23316.9	11584.1	2.01284	7.76995				0.105713		0.39022
Tyr92Cys	16649.6	6994.74	2.3803	3.32876		41370.1	21705.1	1.90601	13.6546		45051.7	23480	1.91873	18.1503		43736.5	21695.2	2.01595	14.9211		42081.5	22581.5	1.86354	7.19361				0.135107		0.498723
Ser259Leu	15293.4	6236.33	2.45232	3.42947		20521.7	31467	0.652165	4.67211		30209.2	32888.4	0.918537	8.68894		30305.2	28252.4	1.07266	7.93933		33684.8	24811.7	1.35762	5.24067				0.259055		0.95625
Thr331Pro	19336.3	8326.23	2.32234	3.24771		26810.3	35683.7	0.751331	5.38254		24181.9	22785.8	1.06127	10.0391		30189.4	19809.2	1.524	11.2799		30015.5	18634.5	1.61075	6.21779
Leu387Pro	25905.9	8403.1	3.08289	4.31131		35530.7	41741.8	0.8512	6.098		31462.2	27638.2	1.13836	10.7683		22240.9	27221.2	0.817044	6.04736		27355.4	19059.7	1.43525	5.54034

## Sheet: Suppl Fig 2
a- qPCR		Embryonic stage
	TUBG1 mRNA levels	E12	E14	E16	E18
	normalize to GAPDH	0.765	1.41	1.13	0.809
		1.16	0.874	1.13	0.818
		1.14	0.963	1.25	1.02
		0.937
		Embryonic stage
	TUBG2 mRNA levels	E12	E14	E16	E18
	normalize to GAPDH	0.935	1.6	4.97	4.63
		0.915	1.23	5.09	5.89
		1.29	1.02	3.32	6.45
		0.859
b
		% cells in VZ/SVZ					% cells in IZ					% cells in CP
	Empty vector	5.94877	17.5796	7.56818			27.2118	18.9632	14.1591			66.8394	63.4572	78.2727
	Tubg1-WT	2.77197	9	11.64	7.36069		21.1613	12.2641	22.7159	21.905		76.0667	78.7359	65.6441	70.7344
	Tubg2	9.0535	13.0021	9.09091	8.56102		19.7531	22.8434	16.9422	32.7725		71.1934	64.1546	73.9669	58.6665
c
		% cells in VZ/SVZ					% cells in IZ					% cells in CP
	shRNA-Control	26.0368	8.83337	18.8119	14.2168		11.2873	16.8046	23.7624	18.5092		62.676	74.362	57.4257	67.274
	shRNA-Tubg1	12.0219	13.786	15.8537			59.1882	61.1355	64.0003			28.7899	25.0785	20.146
	shRNA-Tubg1 + TUBG1	7.21204	14.6341	6.11354			28.8861	43.9024	37.5546			63.9018	41.4634	56.3319
	shRNA-Tubg1 + TUBG2	24.5996	18.8679	29.2261			39.5178	46.2264	45.9487			35.8826	34.9057	24.8252
	shRNA-Tubg1 + Tyr92Cys	16.7573	13.6759	15.4236			81.3338	83.3852	79.6974			1.90889	2.93887	5.85663
e		% cells in VZ/SVZ						% cells in IZ						% cells in CP
	Empty vector	3.92558	14.3909	5.58472	4.16667			14.6512	21.8818	18.2106	17.3611			81.4233	63.7273	76.2047	78.4722
	WT	7.03389	1.99351	9.97663				24.7253	15.9708	16.152				68.2408	82.0357	73.8714
	Tyr92Cys	12.3918	3.34516	18.5696	22.2642	16.2811		64.5727	78.9817	62.8733	55.4417	63.6797		23.0355	17.6731	18.5571	22.2942	20.0392
	Tyr92Cys + TUBG1	15.0087	11.8096	15.2439	5.99679	13.7476		23.7246	23.6544	24.7332	17.8252	25.3835		61.2666	64.536	60.0229	76.178	60.8688
	Tyr92Cys + TUBG2	16.4537	14.6179	17.7889	25.38	16.1144		33.6364	34.8837	30.0964	31.4111	43.0934		49.9099	50.4983	52.1146	43.2089	43.9934
	Ser259Leu	15.3914	6.34281	13.9986	25.3219	18.2358		71.198	81.8435	82.8987	63.5193	75.3774		13.4107	11.8137	3.10274	11.1588	6.38688
	Ser259Leu + TUBG1	10.4983	5.55137	6.27949				27.285	21.1276	19.566				62.2167	73.321	74.1545
	Ser259Leu + TUBG2	3.78788	8.93085	8.38778				16.6667	19.1273	16.4489				79.5455	71.9419	75.1633
	Thr331Pro	6.36721	8.65286	3.69247	18.0415	15.5329		81.7604	88.7225	90.6612	67.4595	64.1723		11.8724	2.6246	5.64637	14.499	20.2948
	Thr331Pro + TUBG1	4.30741	3.41065	4.684				20.8363	22.543	20.3435				74.8563	74.0464	74.9725
	Thr331Pro + TUBG2	6.36229	6.62647	8.07427				28.8462	22.0909	24.4548				64.7915	71.2826	67.471
	Leu387Pro	4.05013	9.67742	8.2028	20.9097	14.8936		80.0164	89.2473	69.1823	63.098	68.0851		15.9335	1.07527	22.6149	15.9923	17.0213
	Leu387Pro + TUBG1	13.1868	5.31363	11.5257				29.4662	24.9421	23.3607				57.3469	69.7443	65.1136
	Leu387Pro + TUBG2	13.4095	9.17802	5.84752				34.8446	17.1246	30.2686				51.7458	73.6973	63.8839

## Sheet: Suppl Fig 3
a-mitotic index	mitotic index (%)
	Empty Vector	TUBG1-WT	TUBG1-Tyr92Cys	TUBG1-Ser259Leu	TUBG1-Thr331Pro	TUBG1-Leu387Pro
	8.30257	6.49489	8.3793	8.01237	21.3889	11.8746
	7.56882	13.939	12.2222	8.32221	15.5404	8.91222
	10.6429	5.21045	5.27434	8.46791	12.9977	5.19636
	3.6075	2.39027	5.06046	5.14316	10.402	9.45663
	3.17851			5.44981	13.693	7.78069
						5.53626
						7.05067
c	EdU labelling index
	Control-Empty Vector	TUBG1 - WT	TUBG1 - Tyr92Cys	TUBG1 - Thr331Pro
	26.5603	26.5661	27.5057	63.5158
	51.9738	61.2527	47.8755	54.7086
	42.5227	48.2991	46.8831	59.4004
		47.176	48.165	67.3077
		57.0142	59.8879
d	Ki67+GFP+
	Control-Empty Vector	TUBG1 - WT	TUBG1 - Tyr92Cys	TUBG1 - Thr331Pro
	71.1807	77.4548	76.8839	79.2305
	66.9801	73.6433	70.3268	82.6193
	66.8336	73.0775	66.1688	77.5589
		61.4821	58.842	75.641
		70.3286	69.3471
e	Cell cycle exit
	Control-Empty Vector	TUBG1 - WT	TUBG1 - Tyr92Cys	TUBG1 - Thr331Pro
	0.238095	0.197917	0.292222	0.14033
	0.303015	0.207122	0.147143	0.165278
	0.156061	0.169196	0.235119	0.1125
		0.20625	0.275595	0.108333
		0.173886	0.227183
f			PAX6+					Double positive						TBR2+						double negative
	Control-Empty Vector	18.814	19.3809	42.5348	39.6776	42.3777		10.024	11.7688	17.1146	17.2883	11.1892		33.2803	29.9682	20.702	15.8106	23.0677		37.8817	63.5593	40.3507	43.0341	46.4331
	Tubg1-WT	32	25	34	47	1		6.74125	11.5066	11.8066				23.1953	22.6762	23.644	17.521			37.0824	48.4192	30.2682	23.0235
	Tubg1-Tyr92Cys	39.2509	36.0484	32.3785				14.0649	10.5627	11.9788				16.8087	18.6356	18.9856				40.7203	46.9319	51.3263
	Tubg1-Ser259Leu	21.8152	23.8792	47				10.6738	15.6455	11.8066				19.3094	18.9559	17.521				48.2016	41.5195	23.0235
	Tubg1-Thr331Pro	25.2549	21.4534	24.8614	36.4378			11.4956	11.5489	7.39109	15.8037			24.9678	17.8785	29.6053	23.8028			38.2817	49.1192	38.1422	23.9556
	Tubg1-Leu387Pro	25.3478	29.1906	28.63	38.0208	34.8393		8.36582	12.3681	14.9579	12.5403	8.98337		22.6913	20.2906	20.7455	25.7798	24.0743		43.5951	38.1507	35.6666	23.6591	32.103

[truncated: 8 more sheets: Suppl Fig 4, Suppl Fig 5, Suppl Fig 6, Suppl Fig 7, Suppl Fig 8, Suppl Fig 9, Suppl Fig 10, Suppl Fig 11]
